# Supplementary material for: Cracking the wall: the fungal cell wall assembly protein ECM33 is a promising molecular target in powdery mildew fungi
Source: Hortic Res. 2026 Mar 13;13(7):uhag101. doi: 10.1093/hr/uhag101 (PMC13282541; doi:10.1093/hr/uhag101)
Supplement: Web_Material_uhag101 [file web_material_uhag101.zip]

Archive with 2 entries (2 files):
- Supplemental Table S1 and S3.xls
- Supplemental Tables & Figures  Padilla-Roji et al. R1.pdf
