# Supplementary material for: Cracking the wall: the fungal cell wall assembly protein ECM33 is a promising molecular target in powdery mildew fungi
Source: Hortic Res. 2026 Mar 13;13(7):uhag101. doi: 10.1093/hr/uhag101 (PMC13282541; doi:10.1093/hr/uhag101)
Supplement: Web_Material_uhag101 [file web_material_uhag101.zip › Supplemental Table S1 and S3.xls]

## Sheet: Table S1
Supplemental Table S1. Putative genes involved in the biosynthesis of P. xanthii cell wall.
ID	Description	EC	CAZyme	Annotated gene	Protein sequence
Glucosamine (GlcN)
Px_00g010380	Chitin synthase	2.4.1.16	GT2	CHS3	MGTFVSPRKLPVDGYAGKCTQPLHSILRNMSLPKLPETAESHYRERNTFRSSRVGNPQDEETRTSTTQPHSNSHSRDYSKNTSKGIGRSNLGTDSVSMASETKNYIGAIGQEIGRKRSLVRPERSRIDQNHPNYYYRKHAVNMSVLPSSTGNDPILEELEASAAATESSDLRTSEEAYSDNSISNTRQTHSNKSQPKLSIFEEKSEAKVSGRPKRLHQRPGISNDRRRLRKDTDPLSPPSAWNIYCSIITVWCPDFVLKCFGKPAKAQQRAWREKMGLISIILLIMAFVGYLTFGFTQTVCKHPALRLRINHIDRGYMIFHGSAYDLSRSKHPAAKGIPSGANVLFDLPEKHGGQDGSFLFQNVNGKCKGLITRSEGSNIPTNNANDLAWYFPCQTFNQ…
Px_00g109290				-	MEDSTIEIVTGIILPYYSGDSTMALNQSSGAHSQPSLVALPQHLQSDTHLTAHLASRFHVSLSTAQLSNHALICLNTYSSSAKGPDGRKEGSAMGGAEDLADRAFARLGARSENQAIVFLGESGAGKTTVRSHLLSAFLSKSSTPLSTKLSLAAYVFDTLTTTKTATTPTASKAGLFFELQYDTASTVNPTLIGGKVIDHRLERSRVASVPTGERSFHVLYYLLAGTSPAEKAHLGLDSSGSLSNAVHNPSHAVHSGSASNQKRWRYLGHPTQLKVGINDAEGFQLFKTALRKLEFPRSEIAEICQVLASILHLGQLEFEITTDTGIIGDDSGGYSHEGSQCITAVKNKEVLGIIAAFLGVGAQDLQTTLGFKTKILQRERVTVMLDPKGARSNADELA…
Px_00g109310				-	MAGMNHRMSIYSTTSSVLGTPRNVNPAALQSTLVSSTTLLNALHASYTSAQPYRLDASTSLVVNTWLSASQPDSEGRIGGTVDAALATRAWEHARRRAEDGCIILGYLHESSPSLLAPFLETLPLSFPPSIYSALDAIRPFLNSVTPLNPSTPRQTALGITLTLSLAGNLTAASFALSEGGIDTSKGLLDLPSEPGYRAFDVFYYLLTSASTPAEREVLGLKSPSDYSLLSKSGTFDPPSYLPAADDAASADDFRNSLKAIGIKGPTHRSLISVLAALLKLGDTLSFTVDAEILEEICEDVGTLLGLEPEVLYNQCTTSDRGILVAGLYETLVDWVISKANEAIAMEMSQIKDGNSSSGASQTERAQNLEDNGDTVCITLLELPDPILGKAAAMKGVFD…
Px_00g112080				CHS3	MAGHPSGGGYEHRLQDLPPTGAYHRSPQYEEDGQQPLLNSNRHPLTSPFEQSTLRPGTPPIRPSSTYSLTETYAIPGGAPVPYSSEYGAAPAYGHHSEDNAYGRSTSPYPRSETSSTEAWRQRQAPGAGAGGLKRFATRKVKLVQGTVLSVDHPVPSAIKNAVQAKYTQDVEGGSEEFTTMRYTAATCDPDEFTLKNGYNLRPAMYNRHTELLIAITYYNEDKNLTARTLHGVMQNIRDIVNLKKSDFWNVGGPAWQKIVVCLVFDGIDPCDKDTLDVLATIGIYQDGVMKKDVDGKETVAHVFEYTTQLSVTANQQLIRPTDDSSNTLPPVQMMFCLKQKNSKKINSHRWLFNAFGRLLNPEVCILLDAGTKPGTRSLLSLWEGFYNDKDLGGACGEI…
Px_00g112800				-	MAYRYLNQSENQQSDYYSMNNFPRAARTPSPPSQPQLRGYTASPGAGRQTPIDQLQAQPSYSVENVTNSHGHNEAYDQKYPLDPNRNYQQGYPMNAPQYQDPYYQNTVPSYGSPPDQYFPDQDNDRSPILPKHDTGYGDEYQEYKGISGSTVSQSPAPALRRYKTVKEVQLFNGNLVLDCPIPPRLLNQVPHAQPPERDEFTHMRYTAATCDPSEFYEERFTLRQKLFAKPRHTELFIVVTMYNEDDVLFARTMQGVFKNVEYMCSRKDSKTWGKDAWKKIVVCIVSDGRAKINPRTRAVLAGMGVYQDGIAKQQVNGKDVTAHIYEYTTQVSIGLKKDVVELRPKQQPVQLLFCLKEKNQKKINSHRWFFQAFGRVLDPNICVLIDAGTKPGKNSIYH…
Px_00g138950				CHS2	MDHSYPAVTELPPAYEEDIVVPLPHPANGPAQIRLLTSMETSEPQPSHRRYLPESTYEPSINSTNSRAASVIDIDTHLPPPAESHHTYGRISPPRPWTSGGESFDSPRPHRNRPYEPQDLNASSRPGTPSMWYGGNPSRPLPPAPFSYAPSDLTMPEESTISMPAPLNVHDAEDDGFSPESYMMSRQSSQTQESVVSAESFNEVPASVADYELYGPAPDGKQERRGVRQAQMAKKEVKLINGELILECKIPTILYSFLPRRDEIEFTHMRYTAVTCDPDDFVARGYKLRQNVGLTARETELFICVTMYNENEFDFTRTIHAVMKNVSHFCSRTKSRTWGENGWQKIVVCIVADGRTKVHPRTLDALAAMGIYQDGIAKNLVNQKEVQAHVYEYTTQVSL…
Px_00g148260				chsD	MSTEYDTSPWPLKDIIYTSIVGAVMVAAFLEWFLWLAAFMYCLVKVYQKAEHWTVKLLAFVVAILFILFRVIFLPIMITTLPLPSHITQYFPQNVVAFLQWLGFWSFATLLTIPWLFCVYQLVTHHLGRTKRIKEVLDEHSAPKVVIVMPCYKEEPEVLVTAINSVVDCDYPPSCIHVFLSFDGDQEDELYLNTIEKLGVPLSLDAYPKSIDVTYRSARITVSRFPHGGKRQCQKATFKLIDRVYTEYLRRNDNLFILFVDSDCILDRVCLQNFVYDMELSPGNTRDMLAMTGVITSTTKKNSLITLLQDMEYVHGQLFERTVESGCGAVTCLPGALTMLRFSAFRRMAKYYFADKAEQCEDLFDYGKCHLGEDRWLTHLFMIGAKKRYQIQMCTSAFC…
Px_00g041750	Chitinase	3.2.1.14	GH18	CHT4	MEYPSGYRSIAYFVNWAIYARKHRPQDLKADNLTHILYAFANIRPESGDVYLTDLWADQDIHFEGDSWNDTGTNLYGCLKQFNLLKQKNRALKVLLSIGGWTYSSNFAKPASSDKGREMIARTAVTLLSDYGFDGLDFDWEFPKSPAEAQNYTLLLKSVRKALDVYSATLPHRPHFELTVATSSGPDIYNILDVRGMDRYLDFWNLMAYDYAGGWGSVSGHQTNLYPSKSNPTATPFNTVQAVNFYKSQGVKTSKIVLGMPLYGRAFENTDGPGKPFSGIGEGSWENGIFDFKSLPLPQSEEKYDKEAGATYCYDPIKRKLVSYDNKQIVIEKAAWIKENKIGGVMWWETSGDAAGDNSLIQTVVRALEELESSQNTLDYPKSKFDNLRNKFQ
Px_00g063210				CHT4	MVLSSDYVREKTPNAAEINSSANNVSTTAASGFKSFVYFVNWAVYDRSYHAQQLPASQITHVLYAFWNIAASGALNITDSYADLERHYPTDTVQSGNNLYGSLKQLYILKKKNRHLKTLMSVGGWTYSTNYPAAASTTETRAKFASDVVKYVRDLGFDGVDLDWEYPADDTQAANFVLLLAQVRKQLDDYAATYAPGYHFLITVACPAGATHYQKMHLAEMNKYIDTWNLMAYDYSGAWDTHVGHDANLYPSTTNALSTPYNTHQAIKDYVSAGVAASKILMGIPLYGRSFLQTAGLGQTFNGVGTGSWEKGIYDYKALPPSGHKEYSDDETVTSYSYDASSQTLTSYDNADVVKKKVKYIQSQGLGGAMFWEASGDKLSGESLIGTTATALGALEDAQ…
Px_00g089400				-	MARLSFTTIFFALSLISVQARYVFFYDQYHPFPPNKTITAGIDHVIIAYANPSLFTASPVGKYIPFEDTPSVRSHFDDGTKVLIAIGDWVDNAGFEIGAATEDSRKLFATNMASFVEKFSYDGVDIHWKFPGGNGTHPHQVPDSAKASEAENYPLLLAEIRSAIGPEKLLTISAPGKFEDMIAFTSEKASSIWKSVDWVNVMTYDFMTRRDKFTKHHSDVKKSLEVIDHYINRLQLDPRKINLGFAMFSSWFSVDPTHPCETGLGCATQVLESSDGVDTGKSGSMSFEAINFAKSPANLSESVDNTCGPSLSTFCPENLCCSAYGFCGNTADYCESCQGAAYGSGCIKPSMQELFQTAIDSGVTDELAGGQYFYDKPNSLFWTWDTPELISRKFTEIVA…
Px_00g093110				-	MGFFQCLHILGCFPYWWPFSHRSSNNKINSAPINAVYYPNWRASRGETPATLNYGCISHVFYAFFHVNPDGTLISSDDYADTKIRIDGTQGCLSSFIRLKKRNPRLKLIFSVGGGEASGNFASVAANPISRENFALSAKLLVETYGFDGIDIDWETPSAAEGRCYVELLAAIRLHLPSPNYLLTTALPAGKWALQNIDFSEAQRHLDFINLMAYDFAGTWSQKSGHHAQLYSQDANENSGSLAVDYLISNRFPAAKIILGIPVYGRSFIGAAGPNQQYSVPGGEEGTFDYKFLPRPGCEEIVDRRVVAASCMGGDGGFVSYDNAETTKIKGHYARKKKLAGLFYWTGVADAHIDSRSIISTGFNALNGLA
Px_00g098860				-	MASQHAHRNQSNQHRRIIVYFQTQHQLEGSPCSILPLITNSNISVTHVNVAAIHLNDQPGNITLNDHAPSHPRFLTMWEELQALQSHGIKILGMLGGAAKGSFAHLDSDETTFEQYYGPLKKVITERKLDGLDLDVEESMSLAGIIRLIDRLKEDFGNNFLITLAPVAAALMSDEPKHNLSGFSYEALEVMRGKQIAWYNTQFYCGWGDMFRTTDFERIIERGYPVEKVVVGLVTNPLNGSGWVPIEILEEVLINLQLKFARFAGVMGWEYFNPLAEDRDQPWKWAAHMTRILGKVPAISVSPLRQKPLYPSHMLDDGLTSDVDAQTPTTFEYVSESDTEASN
Px_00g112510				CHT2	MLFIINFVVVALVLGFPVAFAGYDVLARDSISVYWGQNAFGQANNSLAQQRLSHYCQNSNVDLIPVAFLTSFINEVTNFASATDVCESVNNTDAKYCSQIEQDIIECQQTHGKTILLSLGGETYKENGFPSDEAAVETANKIWASFGPPSSDPSDSTIRPFGKAIVDGFDLDIESPSQHMKPFANQLRSLMNAATGPSNKRYYMTAAPQCVFPDKQFGPLLDGTIPFDAVMVQFYNNVCGADSFAVGNAIQERFNFATWDSWAKNNTANPNIKVILGLPGGATGARTGYVDGDTLKSVINYSQSFSSFGGVMIWDMTQIKANQGYLKNVINALGTRNYVEDTLSTGMTGSSKSMPGAKSAETEESMSPNTFSSSILVAWLSFFLLGLAYL
Px_00g120870				-	MIKLSNAIVFLSLSTNSVRARYVFYYDKNHLNISNRTINMGIDHVIMASANSSLFNSIPAGEYTPFEAIPTVRSHFDDIAKVLISIGGWGDSFGFSVGAATSKSRKLFATNVAAMLMEFDFDGVDIDWEYPGGNGADYRLIPNSKKESEIDTFPLLLAELRLAIGLEKVLTITAPSKFRDMIVFTPDKAPSIWQSVDWVNVMTFDMMNRRDSITMHHSDVKSSIKCIDYYIHTLHLDPLKVNLGFALYAKWFTVDSSQGCESGLGCRTVPLEAADGSDTRKSGAMSFEAKSFGKPASNMIESNNGFCGPSFSKFCPAGLCCSIHGFCGDTQPYCDGCIGADYGSGCTATPESSFQKAMKSSTRDDAAGAEYFHDEEKSLFWTWDTPEVIRRKFFEVVSA…
Px_00g140860				-	MIKLSNAIVFLSLSTNSVRARYVFYYDKNHLNISNRTINMGIDHVIMASANSSLFNSIPAGEYTPFEAIPTVRSHFDDIAKVLISIGGWGDSFGFSVGAATSKSRKLFATNVAAMLMEFDFDGVDIDWEYPGGNGADYRLIPNSKKESEIDTFPLLLAELRLAIGLEKVLTITAPSKFRDMIVFTPDKAPSIWQSVDWVNVMTFDMMNRRDSITMHHSDVKSSIKCIDYYIHTLHLDPLKVNLGFALYAKWFTVDSSQGCESGLGCRTVPLEAADGSDTRKSGAMSFEAKSFGKPASNMIESNNGFCGPSFSKFCPAGLCCSIHGFCGDTQPYCDGCIGADYGSGCTATPESSFQKAMKSSTRDDAAGAEYFHDEEKSLFWTWDTPEVIRRKFFEVVSA…
Px_00g024350	Chitin deacetylase	3.5.1.41	CE4	-	MKLDFAVLVVLIRSGFAQATCTSDLSIDNYDNSTQTEPVSQSYTYDDETTVDFRIVSAENKVTFKSIDSNSYVFTDFPCVQALSNGYNALNLSFRAPAAGASITLELQTSESCSTSKYTSYFINVTELTGNVQTITVPLSDFQGANLDAIQSIAYQDFTPGEWELYEGLLSCQSTEPFNDKADLSIEKQEQSILASRDAAACTPLLLDDFPSQSRLTFLFYNSLLQPSSDDGSMKAVTGRVDTQTSVIVADNHVTLTPKDANSYWFSQLGCAKVTTGQWGGIGLTIKAAPGTTMRIELSSDPSCTGKNPKAVSLMANELGWTFDGTEKFYQIPFSKYPGLDTDHLSSLLFSGLNRAVTLGPIALYCGDTGTAYPVPEIIQPTEPSSSVPATTGSSNLVI…
Px_00g070480				-	MRISSLILGTLAIVAHSHDETTRGLPTVVGSRKFLSHLKAQKSFPSPGPSAEIHESSIEKRQTSDGRCGPGLGSCTNCCSFEGYCGSGTEYCASPDCQYKYGPLCDANTRPAGASTANVARPLVGDIPYGGVGIYDCVTPGTVAFTFDDGPYSYTADVLDKFKRYNAKATFFITGNNFGKGAIDTTPQWSNVIKRMIQEGHQVASHTWTHQSLDKVDSETFQNQIIYNEMAFRNILGFFPTYLRPPYSQCAENNCGSKLRKLGYHVVYFDVDTAGYMNDDANLIQKSKDIWDSTVKGTNPATTSFLEIEHDIHYQTAYNLTDHILDSIYSHGYRSVTVGECLGDPVDNWYRRAR
Px_00g100630				-	MQMLNLARTVFTITFFYSIISAQNTCGPSIGSCAANECCSSAGNCGTTSDHCAAPGCQTEFGPACDANKTPLGLNTSSIPRGKLGSVLYGGGGIYACNSVGDVALTFDDGPSQYTGHVLDLLDQYQAKATFFVTGINNGKGAIDTTSQWSSLIQRMYTSGHQIASHSWSHADLSKISQTQRRNEMIKNEMALRNILGVIPTYMRPPYSSCTAESGCTADMEDLGYHVTYFDLDTQDYLNDSPDKIEIPKNIFDRAIGSKSPTNGDFLAIAHDIHEQTSSQLVEHMLQGLRSSGYRAVTVGTCLGDPKENWYRPGSSTLGFRMRT
Px_00g108900				-	MRLRGAIRRVRYLSIISIWSAVNRLVYRWWQRQQQQPTKHIKIDDEEQQRPDRTKSNQIDVRRPLLTTMSILYILGLAVFLLLLLLTSIGFIVYKPPRFLINYLQWKFPHVVFHLPLPPTSKILALTIDDAPSSATAEILDLLNFYGAKATFFVIGNQISENSHLLQRMHNEGHEIGVHGWADEPAFKLPLIELETQVKEMDTMLPPNVSGNKWFRPGSGWFNKPMVEALQTLGYRIALGSIYPHDPQIPYPTVNAAHVLSSAYSGGIVIIHDRRPYSVRQLKLILRGLTSTGWQVRSLSQLHNARTSLKDGYRQKDITS
Px_00g005230	Lytic chitin monooxygenase	1.14.99.53	AA11	-	MIGAGELVILVWWKEVEISIAFNLTGKSQFHLVREPFFQSTKMYSTIAFIFFALSPLGSSHMIMRTPTPFSASKLAGDNGPLKPDGSDFPCKFGYETEGASNVMPLGSRQELAFTGGATHGGGSCQVSITYDKAPTADSKFKVIHSIIGGCPARNAEGNIGTTATMEDPDKYSFKIPENLPTGDVVIAWTWFNKIGNREMYMNCAPAKLTGGSGNDKELSANGTQMVRRDTATFDALPDMFVANIGNGCTTKDSTDLKFEDPGESVEVLSTKALAGPVGSCGQAKGSTSSKNPGSDSASEKPESEASQKKPGSQASPKKSGSGSSSYDAESETSPKKTGSGSSSDDAESETPKESGSQSSSKDPASSTPVAGAFYTIQPSNPKSSTSESSASSLSNNTE…
Px_00g018430				-	MFYSILPLILSLITAAQAHMELSWPPPFRSRYNPHAVPSKVDYSMTTPLKAGGADFPCKGYHVDMDDATGGGAPVVTWSPGSAYNFTVVGGAPHNGGSCQAALSYDKGKKFTVIHSFMGDCPLMTTGNFKFSVPSDAKPGSAIFAWSWLNQVGNREYYMNCASVNIASSSSEYSENTQIPFSERPDLFVANLGNGCTTVEGKDTIYPHPGPDITSKYDKSDDSGSLKGNCDSGAKSRRSLSEINTIDEPLNETRIDNLGSFSRFNVDGSMSEDSNCPFPEIKASADGQCGGSQTCSGSMFGSCCSRFGFCGNSRLHCGFGCMSEFGKCASDTGSFNEPNGTDINEPSNTDPFEPSGTGFDMPSSASLEIPHGTSMSQPNQPDPKVPYSTGFNMPFSTGV…
Px_00g084300	Chitin transglycosylase	-	GH16	UTR2	MVPLLFLTVLATASTTLAINCSLASQCPESAPCCSQYGVCGVGAYCLGGCDPLSSFSLNSCVPAPVCQSKKHTFDPSLSTIVPMSKYLGNSSAYDWVASGQPIYYNNNVLLTMAPDTVGTLLASTSYMWYGNVKASFKTSRGRGVVTAFILLSDVKDEIDFEFVGADLETAQSNYYFKGVTNYHNSANISVSDTFSTYHTYEINWTPDEITWIIDGKVGRTTKRVDTWNATANQWAYPQTPARVQLSLWPGGLSTNDIGTVNWAGGYVDWNAPDIKDNNYYYAAFESVEVSCYNADSGPGTNKGISYTYSSKEGTNNTVVDGNNSTIIKSFLATGLDPEAGAPSEITPDDPQNSLDTIPGISGGNSAGVGSHSGDDSYSSSGFSQGSSSGNPGNPRYRV…
Px_00g155350	N-acetylglucosaminyldiphosphodolichol N-acetylglucosaminyltransferase	2.4.1.141	GT28	ALG13	MSAGVKLRRECLVTTGATAAFPQLIRSALTQESLRAFAENDFTHITLQCGSSLKFFKIWEPKFTNYIELRAFDFNRAGLIEDMKRCKADPGVSNRGLIICHAGAGTILECLRLQIPMIVVPNESLLDNHQLELAQELENQGYALMSDTKNLPQAIRSACLKDSKALDKWNKNTDFSLIIDDVVGYDGPSSLSSICG
Px_00g161380	Phosphatidylinositol N-acetylglucosaminyltransferase	2.4.1.198	GT4	SPT14	MGLRAVFTDHSLFGFADAASILTNKLMKFTLSDVDHVICVSHTCKENTVLRASLDPLMVSVIPNAVVAENFRPLNHPAYPRENTNHKVTQSRTLGSHDTITIVVISRLFYNKGTDLLVAAIPRILANHPNVRFIIAGSGPKAIDLEQMLERNVLQDRVEMLGPIRHEEVRDVMVRGQIYLHPSLSEAFGTVIVEAASCGLYVVCTQVGGIPEVLPAHMTVFAKPEEDDLVAATGRAIAALRANKVRTDKFHDQVKRMYSWTDVARRTERVYDGISGVLSEANFYGYDTDPSNWSATRGPAGVRSFAFIDRLKRYYGCGIWAGKLFCICVVIDYILFLFLEFWAPRDAIDISRNWPTKKRSASPLIEAQNFRR
Px_00g081970	β-N-acetylhexosaminidase	3.2.1.52	GH3	-	MGTSELDLELDPTWNDLDWAMGQMFFMGWEGTEVTPQIKSLIEDHHLGAILLTAKNLKSAQETAKLVQELQTIAHNSGHPVPLLIALDQENGCVNSIFDDDYICQFPSAMGIAATNSPDLAYEIAHATAKEIAAIRVNMIMGPVLDVLTNARCQPLGVRAAGDDPEEVSQYSIAAMNGYKDAGLVTCGKHFPSYGNLDFLGASHNMPLITETISQLSLSALIPFRNAVREGLGAMMVGGCAIVNDTMNIMHACLSDQLVGNLLRNELAFTGVTISECLK
Px_00g004110				-	MGTSELDSELDPTWNDLDWAMGQMFFMGWEGTEVTPQIKSLIEDHHLGAILLTAKNLKSAQETAKLVQELQTIAHNSGHPVPLLIALDQENGCVNSIFDDDYICQFPSAMGIAATNSPDLAYEIAHATAKEIAAIGVNMIMGPVLDVLTNARCQPLGVRAAGDDPEEVSQYSIAAMNGYKDAGLVTCGKHFPSYGNLDFLGASHNMPLITETISQLSLSALIPFRNAVREGLDAMMVGGCAMVNDTMNIMHACLSDQLVGNLLRNELGFTGVTISECLEMDALSQDIGVRGGTVMAVEAGCDLVLFCRSFSVQQEAISGLKLGIENEMISRERIMTSLKRVLDLKSKCTNWTNALNPPGISLLSLLHPNHLALSRRAYDRSITVVRDRDHNIPLLNTLC…
Px_00g112600			GH20	NAG1	MKALSGITYITCCSLHVSYVYATIWPEPRQFTTGSSTLWIQPNVYFSYNPSQNITFSSAQSFSSETIVRGAIQRTQKKIFNNNIVPWNLYPRNLIHKFEPEPTLTNRVYIQNVTIIQTGSDNAKTFRSQIGQVDESYNISISEDGSANISAPSAYGILHALETFSQLFYQHSSGSGIYTNLAPVKISDAPKFPYRGLNLDVARNWYPVRDILKTIDSLAENKFNRLHLHMTDSQSWPMEIPSLPELSHRGAYLSKLVYTPNDIARIQSFGVKRGVQVIIEIDMPGHTASIAHAYPDLITGFMAKPWTKYCAEPPCGSLKLNSAEVDIFVDKLYADIIPRTSPFSPYLHTGGDEVNLEVYALDETVNSTQKAEIRPHIQRLVSRLHNQLRAADMTPIVWE…
Mannose (Man) and glycoproteins
Px_00g001460	Dolichyl-phosphate-mannose--protein mannosyltransferase	2.4.1.109	GT39	PMT1	MCRIQIELTGFPFLSFSDEADSLEDAPVLFKLTKITKIDGEHSRLAFAAKVLTRAAHKFLYSLTSFLQNSFARQDIIGESARVWPLKKNPARSQQRASCLISFTRMLSKNNSISMTPSATPEKNKFAMAYQTTGGRFPEKKTNEYTSEGVKDHDIFLLPSSDYQVMFGLTLLAAIIRLFRIYQPSSVVFDEVHFGGFASKYIKGRFFMDVHPPLAKLLLTLAGWLAGFDGNFDFKEIGMDYLEPGVPYVAMRMFPAICGILLAPIIFLTLKAAGCRTITATMGATLIIFENGLLTQARLILLDSPLMLMTALTGLSFTSFTNQHEQGPSKAFQPTWWFWLLMTGIGLGATVSVKWVGLFTIAWVGSLTAFQLWVLLGDVKNITPRLFTKHFLARFFCLI…
Px_00g022020				PMT4	MQSTSTVLKRKQSSNFIKSGDSKLGEPVETSQPHKEESCNPKLKESEVEWDYRIALSIITVLAFITRFWGISHPSEVVFDEVHFGKFASYYLERTYFFDVHPPFGKLLFALMGWFVGYDGRFHFENIGDSYISNKVPYVAYRALPALLGALTVPVVFNIMWESGYTLPACILSASLILFDNAHIGQTRLILLDATLVFAMSCSLLCYVKFYKSRHEPFGKKWWKWLLLTGFSLSCVISTKYVGFFAFITVGLAVVIDLWDLLDINRRQGALSLVDFGRHFAARALALIIVPFIFYLFWFQVHFLILSRSGPGDDFMSPEFQETLSDNLMSTNAVTIQYNDHIQIKHKETGAYLHSHPDRYPLRYDDGRISSQGQQVTGYPFSDVNNHWQILPTTPYKSD…
Px_00g144120				PMT2	MATKSSTGIVASGSDLNSTITRRRNINPSSIDKKGSHLAELDQEAKKPQQTTLEFFEEWEFLIAPIVFTILAFFTRFYKIGLSPIVTWDEAQFLNPFPVLRVKQLTHWDSFGKFGSHYIKREFYFDVHPPLGKMLVGLSGYLAGYNGSFEFKSGEKYPEELNYTFMRVFNAFFGAVCIPLAYFTARELRFKRPAVWFVTLMVLCENSYTTISRFILLDSMLLCFTFTTVLCWARFHRLRDQSFSLEWFLWLFLTGLSIGCVELAAHIAARIIGLIILPFIVYMLSFALHFVILENSGPGDAQMSSLFQANLRGTSVGKDSPLEIAYGSKVTIKNMGYGGGLLHSHVQTYPEGSNQQQVTCYHHKDSNNEWIFYPNRLMPELNTEDPPQFVANGDVLRLI…
Px_00g088170	Dolichyl-diphosphooligosaccharide--protein glycotransferase	2.4.99.18	GT66	STT3	MTISQQSIVSDSVIEPFLKGSTGKNSRGILRLIILLLIAATAISSRLFSVIRFESIIHEFDPWFNFRATKYLVQNGFYEFWDWFDDRTWHPLGRVTGGTLYPGLMVTSGVIYHALRALSIPIDIRNICVLLAPAFSGLTAYATYLFTNEMSTSPSAGLLAAAFMGIAPGYISRSVAGSYDNEAIAIFLLIFTFFLWIKALKFGSAFWGALCALSYGYMVSAWGGYVFITNLIPLHVLVLVCMGRFNVRVYVSYCTWYVLGTLASMQIPFVGFLPIRSSEHMSALGVFGLLQLIGFVESIRTSIPSKQFTTILWAFVLLVFFLALGGLALLTLTGVIAPWSGRFYSLWDTGYAKIHIPIIASVSEHQPPAWPSFFFDLNLLIWLFPAGVYLCFQKLGDEQ…
Px_00g020170	Mannosylinositol phosphorylceramide synthase	2.4.1.-	GT32	CSH1	MRHLTAVFVTFIVLIILYLLSLCSTLISLLFEDGAADAIQAGEIQIPNANSVDNRTRLIPKIIHQTYVNDSIPSQWLKSQQSCLDLHKDYDYKLWTDIDSRNFIASNYSWFLPTFDAYPYPIQRADVIRYFVLAHYGGIYIDLDDGCNRRLDPLLYFPAWLRRTVPTGISNDAMGSVPNHPFFLKAIKSLQAYKRNWGSPYVSVMYSTGPLFLSVLWKEYLGESRPLEEHVRILLPYDYKGFQQSFFHILKGSSWHSKDAQTIFWMGRHWLLLTVAGFVLAGALGCTVWILWNRVLPKSAKGHVRWKGKERYELVDRIA
Px_00g030070	Glycosyltransferase	-	GT32	-	MMMAARYDASPLKYIRRHLPLRRFPPIYIVCLLALLIFSTSLGPAIRMGEAARREWQYNPFAVSGTKFPKKIWQSWKVNVLELEEKEMHLARSWTSKNPGYRYEMLTDGNDMDYVEQHFGPAGLNRQDIVHTYRTLRAKIIKADLLRYLVMYVEGGVYADIDVEALRPIDRFIPERWNEKDIDMIVGIEIDMPHYSDHPILGPKSKSFCQWTFVCKPRLPVMMHLIDNIIVWLHGLARKQKVPISELVLDFDEVITGTGPSAFTDAILADMRRKTGRDIQWNTFHDMIETKLIGGVLVLTVEAFAAGQGHSDSGTHDAKTALVKHHYHASGWPKAHPRHNHPVYGEVEACNWKRECVDKWDADTAAFPNLSPEEQQRLIDNKNEEDRKRAAEDEAREQE…
Px_00g043830	Initiation-specific α-1,6-mannosyltransferase	2.4.1.232	GT32	och1	MPNASLLEKLEYQFPYDVDSKFPAYIWQTWKFTPVSGEFDEALRPAEASWTEKHPTFVHEVITDQVALHILRHLYASIPEVLQAYKSLPSVLLKADFFRYLILLARGGIYSDIDTFALKSIALWLPNTVPVEAVGLILGIETDPQREDWATLFPRQVLFCQRTILSKPGHPILREIVANITQETVKKAQEGSLSNLTQKDIAEFTGPIVWTDIVFNFMNDARYFDMSSNQVKITWKDFTGLTSPKKAGDAISTIRWHLLSMVFHEFLQL
Px_00g134900			GT62	MNN9	MGPKRLSRRLNPITIIVGVVIFIFTFAFLLTPSSASNAALKFRAAGAASHPFSPPTSPILKQDRRQDVKWQPPPVVHYQMNNVTTSSDPVGNQELILILTPLGRFYKGFWENLMRLSYPHELIILGFIVPKDRDGNLAMAALQDQIKRTQKSGPVKDRFRSIIIERQIFEASIVPQAKLERQNMELHKARRAAVSKARNSLLFSTLGPEISWVLWLDADTIETPPSLIQDLASHDKAIIAPNSFQRHIDPSTKKIFERPHDLNSWQDSLAAQKLTEKMGPDDVLLEGYPEMVTHRELMAYMVTENGNPNLEVNLDGVGGTALLVKAEVHRDGAMFPPFAFYHLIETEGFVKMAKRLGWKATGLPNYKVYHYND
Px_00g134710	Chitobiosyldiphosphodolichol β-mannosyltransferase	2.4.1.142	GT33	ALG1	MCLRYSDPTQENSSDGIPLNYPTHFELLFPEEPITTPLVSIQRVHLQNCSVRQDFAILVLSTTVFLIFITLFLALPSRYGRVSLPHPKVNNDNIHLDEISVQIIVVGDIGRSPRMQYHALSIAKHGGRVDIIGYQESSLHPGLINNPHICIVPLTQIPLFFRSKAIPFVVSAPLKVFWQTWTLLLALSYRTKPSRWVLVQNPPSIPTLLVAYFSCLLRRTYLIIDWHNYGWTILAGTKGKAHPLVIISKYYEALIGRWASTVNFTVSDAMARQLRNTPYKISSPVLTLHDRPSNIFQPMLKPEDKQAFLNRLPETSNHASNIIAGRTKLLVSSTSWTPDENFNLLLEAMCSYALCPKSLPHVLAIITGKGPEKQHYINRINLLCSESRLANISFLTAWL…
Px_00g155280	GDP-Man:Man3GlcNAc2-PP-dolichol α-1,2-mannosyltransferase	2.4.1.131	GT4	ALG11	MAELMTRLAWVPNSQNSTFVVALITLITIGFLALPYYGPKLVFLLGRIIGFFLRLRNAASRARVIEVFEKDERDWETSDWGSRDSDEWEKVSDLSTNSCLSPNTSNLDWDGIIGFFHPFCNAGGGGERVLWAAIRATQKTWPKAKCVVYTGDNDIEKNTTLERVKNRFNITLYPPTVNFLHLNNRSWVLASTWPRFTLLGQSLGSIVLAWDAFSLLIPDILVDTMGYAFSLGFSKILFPTLPVGAYIHYPTISTDMIASLDTDKSTVTRGLNAGRGVGSAGVAKRVYWNLFAKAYSVVGGMIDIVMTNSSWTSEHITSLWGPWRLKLRRSSPEVIYPPVAVKELESKIQISEITEKIREPVLLYIAQFRPEKNHELILESFASFKNNTTNASRAAKLVL…
Px_00g157270			GT15	KTR4	MAIAKPVRVLGLIFLAIWVVFLYHIFGSNRTEKFLKGSLVPDKTEKDPLLDLTGEPDGPLWRAGQGYGLGSAGVNRINATLLSLVRNEEVDGMVSAMRDLERTWNSKFNYPWTFFNDVPFTEEFKAKTQAETKADCFYEIIPKEHWDMPPWIDEQLFEESARILKEKDIQYGALKSYHQMCRWNSGIFYKHPALANIQYYWRVEPKVHFFCDVDYDVFRYMYDHNKTYGFTINLYDAPASIPSLWPESVKFLAQHPEYLHEKNSMNWLTDSIVRPEHNAKANGYSTCHFWSNFEVADLSLWRSQAYEDYFNHLDRAGGFFYERWGDAPVHSIAVGLFEDSSRVHWFRDIGYQHIPYFNCPNSPKCKGCVPGLFTDGEPFLMNEDCRPNWFKYVGTG
Px_00g093720				KRE2	MVSGTTRYLRYILFAFFLLVLFFFFSSSNRLPSNIIEKGKEWTGIPSKPSISLTPASAGLASIELATATSTTPESLLKPTESSVASVAAPIPDPSILSTVPMEPKMNATFVTLARNSDLWEIARSIRQVEDRFNRKFHYDWVFLNDNPFDETFKKVTTSLISGKTFYGEIPKEHWSFPPHIDQEKARKVREDMAQRKIIYGDSISYRHMCRFESGFFFRQPLLNNYEWYWRVEPSVELFCDVDYDVFKYMADHKKKYSFVLSLYEYEETIPTLWDSVKKFMEAHPEHIAQDNSMGFLSDDGGKTYNRCHMWSNFEIGNLDWLRSKAYLDFFESLDQDGGFFYERWGDAPVHSIAASLLLKKDEIHFFNDIAYYHVPFTHCPTSEKIRHILVLLVSLK
Px_00g102160	α-1,2-mannosyltransferase	-	GT15	omh4	MGFVQRLLKRVPTSYESLIYDAEKKAKSPSGFFFFRKPLRLRGNSNLSVPLGVVLLFPCIVIVLILVLVIRHPKSGVGILMPAGAPPAIRKISEEYDKVFVTGCLEPDTSQPRANAAFVVLARNKELDGVIQSIKSIERHFNRWYHYPYVFLNDAEFNSTFKETISNYTSSSVEFGRIDPKMWGYPEWIDPKVAKEGIAKQGDAAIMYGGMESYHAMCRFYSGFFYKHELLQKYEWYWRLEPDIKYFCDITYDPFLKMIEANKTYGFTIAVKELKETVPNIFRYASAYKRVNNITSKGLWEMFIEPPPEDSKDVVKDDSNFKRPLPEEILRSDPSHTSLPDTDPEAMEGEKYNMCHFWSNFEIAKLSWFRSFEYEDFFQMMDRSGGFWMERWGDAPIHS…
Px_00g005880	α-1,6-mannosyltransferase	-	GT62	ANP1	MIPRYHTKNDPSRQRGDMFKETTYSISPHRYQPRPSPAAIRRRRQLLVRLSICAGIIILFSIFIWPKVSIFSALSLGLISAQDDFELETVRYYDLTNVQGTARGWENQERILLCAPLRDAEIHLNMFFSHLRNLTYPHHLIDLAFLVSDSRDRTLDRLSELLEELQADKDPKQPFGEISVIEKNFGQKVKQDVDSRHGFAAQASRRKLMAQARNWLLSASLRPFHSWVYWRDVDVETAPFTILEDLMQHNRDVIVPNVWRPFPEWLGGEQPYDLNSWQESETALALADTLDEDAVIVEGYAEYATWRPHLAYLRDPYGDPDMEMEIDGVGGVSILAKANVFRSGVHFPAFSFEKHAETEGFGKMAKRMRFSVVGLPHYTIWHMYEPTVDEIRYMKELEQ…
Px_00g008170				-	MVLLPKGGFTWMSAKAQIPPTRAVWVFLTRTRFILCVALVGVALLLWRGVSTSASEMQKFYCWGPSKPPMLMTPNEVTDWNAHLQTPVIFNHHEPLVVNESTISRVDLNPIQSTPKALSNEERVLILTPLRDAAAHLPKYFDLLSELTYPHHLIDIGFLVGDSTDDTLAVLSAELQRIQKHHDTLSVPFNSALIVEKDFGATVAQNVEERHSYAAQGPRRKTMARARNYLLTTALKPNHSWVYWRDVDIVDSSNKILEDFVAHDRDIIVPNVWFHRYKDGKDIEGRFDYNSWIESDKALRLASSLPKDTIIAEGYKEFDTGRTYMAKMGDWRNDKDEEIELDGIGGVNIVVKADVHRSGINFPCYAFENQAETEGFAKMAKRAGYEVIGLPNYVVWHSD…
Px_00g022520	α-1,3-mannosyltransferase	-	GT69	-	MAPTSANYKPLPQFPSDATIDVEEIKEFKDKPIFRRSRFSLHTWKPRRYIPRSCRLLYLLAFFLALLGIQIAFNSSYAERYAPPFKIDLQERVFIAANIIDGELIESAWGPRLQSLVRLIGPERVFVSIYGGPTDVLIKLGETLECDHKIVSEERDPHNVDHLPSILLPNGDRRVKRIAFLAAVRNKALEPLEELGKRGTEFGKLLFLNDVYFNPKDVLRLIWGTNVNREGISKYKAACATDFVSSWKYYDTFATRDAEGYSLGIPIFPWFSSEGAAVSRRDVLAGREAVRVSSCWGGMVSFDARYFTSQNLSTTPFTNHSIHLDDDLSQKFPLRFRSEPEPFWDSSECCLVHADIMALPPFSEHSASTRSFDTGIYMNPFVRTAYSAQAFAWIPFTKR…
Px_00g050830	Dol-P-Man:Man7GlcNAc2-PP-Dol α-1,6-mannosyltransferase	2.4.1.260	GT22	ECM39	MKLIDVGFNCLIPFLIFIHLLVAPYTKVEESFNLQATHDILTYGIPAQNIYETLRSHYDHFSFPGAVPRTFIGALVLAGLSKPLILFVGNQHAQLVVRASLGLFTSFALLRYKYGLAKAYGRDVGRWFILFQASQFHVIYYASRTLPNTFAFGLTTLALREFLPLDQPQDLPRFHDRQKRGISLLVFAAVVFRSEITILLGTQLLYLLIYPRISLELVVSTVLKSAIVSLLISILIDSYFWQSPILPELAGFYFNVIQGRSSDWGTSPINYYFTHALPKLLMNPIVYLVLIPIGLVTRPINYRMRELTIPSLIFIAIYSLQRHKEARFIIYVIPPLTAAASYAASYLWNRRSKGLLARLSATFLVISLFFNALTSLALLVISSFNYPGGHAISQLNEII…
Px_00g077760	GDP-Man:Man2GlcNAc2-PP-Dol α-1,6-mannosyltransferase, GDP-Man:Man1GlcNAc2-PP-Dol α-1,3-mannosyltransferase	2.4.1.257, 2.4.1.132	GT4	ALG2	MAAEKKKTILFFHPDLGIGGAERLIIDAAVGLQKRGHRVVIFTSRCDAHHCFDEARNGTLDVRVRGNTIIPSSIFSRFSILCAILRQLHLIISIYLNSELRNLDADAFIVDQLSAGLPLLAYLYLDSKILFYCHFPDFLLAQGRSLWWKRIYRIPFDILEEWSMGFADSLAVNSGFTKKILEKEFSCLTKQKTAQIIYPCVNVNEKSGTDRKKVANAWGNKRILLSINRFERKKNVALAIKAYARLGEYDRKGVRLVIAGGYDYQVQENVIYHKELIKLAESLGLKTITTKTVVTALNVPDDVDVLFLLSVPNAMKEMLLASAHLLIYTPSNEHFGIVPLEAMLAGVPVLAANSGGPLETIIDGKTGWLCAPDNIECWTNVMNDVLHKLSDKELKKIGE…
Px_00g082720	Dol-P-Man:Man5GlcNAc2-PP-Dol α-1,3-mannosyltransferase	2.4.1.258	GT58	ALG3	MLSQPIAIEDSHPRKRYTKDSERHELATTTTRLEPAATAGTASTDTSDTRRWREAQIQLRQFLRGEHWVSRCAVPMLLLADALLCSIVISTVAYTEIDWRAYIEQVEQVIAGERNYTRIKGGTGPLVYPAAHVYCYWALYHVTDQGRKILVAQRLFAVLYLATLAIVLACYRRAKVPIYVLPMLVLSKRLHSIFMLRLFNDCVAVFFLWLAIYYFQRRHWSRACIALSWGLGIKMTLLLSFPAVGTIVFLGQGLFASFKLALLMLVLQIVIALPFLSDNPLGYLGRAFELSRKFKYIWTVNWKFLSEETFLSTKFTVGLLIAHVGILS
Px_00g099700	GPI mannosyltransferase 2	-	GT76	GPI18	MKSLRTRSRQNPNRNLVVIFAFWKVGLLIIAACSPGPGYDTSASLNISSNQKELPLVVRHVAEKLTRWDAIYFTEIAHRGYLFEQEWAFGWGLTQLVALCTVGLKSLGLSDIRGIENIVAIGIAHTSHLLSVLTLFYLTSNLFPEEGPEFSFGTAVLHVISPAGIFLSAPYAESSCAFFSFLGCFVFSESFKAKSTAKRDIQIVLTGLIFGVASLFRSNACFNGLLLLEEALRILLNFRNGFQPAIVRHFLATIFGGLLIAVGLLGPQFYAYYEYCIKRPVIKRPWCFRSFPSIYQFVQGHYWDVGMFRYWKVSNIPLFFLSAPMLALIVASGFWALRLALYQKKGVAKAGREIRSTEKRYQIIRNLAVSQMLLAILTFTTAHVQIITRISSSYPVWLW…
Px_00g105860	Dolichyl-phosphate β-D-mannosyltransferase	2.4.1.83	GT2	DPM1	MPTENTSKDKYSVILPTYNERRNLPVITWLLNRTFTEQDLAWELIIVDDGSPDGTQIVANQLAKVYAPHVLLKARPGKLGLGTAYTHGLQFASGNYVIIMDADFSHHPKFIQQMIAMQKTLPVNGGYDIVTGTRYAGDGGVYGWDLKRKLVSRGANLFADTILRPGVSDLTGSFRLYKKSVLQKVIEMTQSKGYTFQMEMMVRAKAMGYTVAEVPITFVDRLFGESKLGGNEIVEYAKGVLSLWLKV
Px_00g107390	Dolichyl-phosphate β-glucosyltransferase	2.4.1.117	GT2	ALG5	MGQYAEMLQNVLNYGIECIKATSISVALLIIFTSVVSTFIFVYAVLFFLAPVPRPPKPSEKTYITSDPSGQATSPRPLPCWYDAWLEQRKAADAIGNSAEKNSGTIDEPEIEMSVVVPAYNEEKRLEQMLEEAVAFLDAEYGRVPQIKESPVGLQKQGLGGYEILVVNDGSRDATVDIALAFARKHRLHDVLRICTLKENRGKGGAVTHGLRHVRGAYAVFADADGASRFSDLSKLVVACTHIADPSGRAISVGSRAHLVGSEAVVKRQRSALRNVLMHSFHLLLRLLTPPATARIRDTQCGFKLFTRPALPHIVPYMHAEGWIFDVEMLMLAESAPPAFVGVGEDSQAGIKVKEVHIDWREIDGSKLNVLWDSLGMAYGLALLRAGWIMGVYRRR
Px_00g019530	GPI-α-1,4- mannosyltransferase	2.4.1.-	GT50	GPI14	MHGVFSRPAIVFSLAIGMRIWLLLYGLWHDAHSPLKYTDIDYLVFTDAARFVSAGQPPYARETYRYTPLLAWLLWPTTWGPWWFAYGKVLFAAGDIVAGWLIVQTVQQTHDVSRARALRFASVWLLNPMVATISTRGSAEGLLGALVVAVLWAVVQRRIALAGVLLAVAVHVKIYPLIYAASLWWWLDDTHSPEPCARHVATSPVSAWWRRIKCCSNRSRLTLAGVSLLVFAVLNGLMYLLYGHEFLQHTYLYHLTRLDHRHNFSPYNLLLYLSSASSTPSHQSPESLAFLPQLFLALLAVPLALAKKDLPSTMLAQTFAFVTFNKVCTSQYFLWYLVFLPFYLPRSSLLSSKPLGVTAALLWLSTQAVWLHQAFQLEFLGISTFMPGLWFSSIAFFLV…
Px_00g128660	GPI-α-1,2- mannosyltransferase		GT22	GPI10	MSRSNDPTLQQEELEKSQKLGLSSELSELHPLVIRQTARDVWVFLLIFRCSNALLVRTFFQPDEYFQSLEPAWQIAFGANSGAWITWEWHYKLRSSLHPAIFAAVYYISDTIMTLTRCFPQTRAKILTQVPKLVQAYFAATGDFYTWQLSEKVYGTQSFTAWATLLMSVLSPWNWFCSTRTFSNCLEMTLTIMALYFWPWSLSSSTKLHQSSNEISDDGDRSEPRDILGLGSKKKLRSSLVLAGAASILRPTNLLIWLPLLAPQVTALLTRSSRLLPRQIYLVLFFEGLLCSTIVLSISALSDRLYYGSWTFPPYQWLHFNLSQDLAVFYGRNDWHFYFTQGLPQLLTIYFPFALVSGWQALALPSGDVRFALITIIMVTLGILSLISHKEVRFTYTLL…
Px_00g133020				SMP3	MWRRAYLFFVLIRLYFALSPSYLHPDENFQGPEVIAGQIFGYPIQKTWEFTSEEPIRSFFSLWPTYGLPMLLLRWLWMDNGNDDKVPPIAVFWSLRILMFTLSFVLEDWALYELVHLPQHRRVAVMLVASSYVTWTYQTHTFSNSIETLAVVWSLVLIQRIIENRKRSSSITSMTLGFVVAFGIFNRITVLAFLFIPGLLLIPHYIKRPWALLTLIFSIVIFSLLAIFVDTSFYSKHDLTWSDLISHPIITPINNLKYNISKDNLAQHGLHPWYQHLIFNLPLLLGPVMILLFYRPNISLRFASAISGVIVLSFFQHQEARFLLPVIPCLLSSVNLPRNKTCLRFWIGIWILFNALLGVVMGVYHQGGVIPTQDFLSKQLGVAHAVWWKTYSPPIWLLK…
Px_00g105280				-	MNVRSLKVIPLWGLDFLTPTHGLFKDQLDTEVEHIPRHKTKIDVQLNFLPILTTLVRGARTSNFTLGDFHQITRALVNLNTYFSGEKHWGAVWTSTVVKDAWRNLWISSDLVSPTPSESWFQTEIPTIAQLDSALELWFRYLFIFSIPIPERIPTIFQASHHSVSASYGIVCKIKRNCTLQIWDHAISWREANLYLSSDLCNMAPFVRNALLGLMRVTSQLTLHHADIILPCADFFNPGWEIEIGTGQGTIEHRNKFRRKIDPIINGITDMGKYAPIKRLKSEKPTVTMLSHVWYAKDIKTAILAADIIINEWGFTDYRLEIYGSIDKAPSYSTDCFEMIASKSLPQFIFMCGESDPTTVLEKTWVFMNSSISEGLPLALGEAALTGAPVVCTDVGASL…
Px_00g134540	Dol-P-Man:Man6GlcNAc2-PP-Dol α-1,2-mannosyltransferase, Dol-P-Man:Man8GlcNAc2-PP-Dol α-1,2-mannosyltransferase	2.4.1.259, 2.4.1.261	GT22	ALG9	MIFSGRGRATEDELSRQIDTQSRSLLAYMMSTGNPIHHHSDPKGGTRKLKPSTPFAANPTGAFYVFLIANVLAALFTPILDCDETFNYWEPTHYLSHGYGLQTWEYSPKYAIRSWLYILLHVLIGTFRRLLPGSSKIAEFYFIRYTLAFICSLCQTIMFRVINYTFNPRVALFFMMSMIFSPGMYHASIALLPSSFSMYTTMQGISAFMDWRNGFKTSQGILWFSVGGVIGWPFSIILCAPFLFEEIFLSYLSGKKAINGVLVQFGRGISASLLITLLEISTSSFFYKRLTIVPLNIILYNIFSGPGKGPEIYGTEKWNFYVTNLLLNFNIWFILAVVSLPLFILQKLFISDRRTSLSGLRSVIFMSPFYFWLIIFSFQPHKEERFMYPVYPCLALNAA…
Px_00g013710	Mannan endo-1,6-α-mannosidase	3.2.1.101	GH76	-	MKWNTLTTICLLTCQFVDAAITFEPTSKDSIKNAAKLLATELMSFYTGNRPGDTPGNLPDPYYWWEAGAMFGTMINYWYYTGDTTFNAITQQALLHQAGEDGDFMPANQTKTLGNDDQGFWAMAAMTAAETKFENPPEKDFQWLELAQGVFNTQARRWDMATCGGGLRWQIFQFNSGFTYKNSISNGCFFNLAARLALYTGNTTYAEQAEMTWKWMSDIGLLTPEYHVYDGAKISDDCKTQDHNQWTYNVGVFLLGSAAMYNFTDGSPVWEQRVRGLLQSSMAFFNNGVMFEGCEESGTCNVDQRSFKAYLARWLAATSELAPFTGDTIKPLLASSAAQAIKTCTAGANGLQCGLRWAKAANDGSVGVGEQMAALEIVQSQLVDSVSGWASNSKGTGIS…
Px_00g018770				-	MISIRLSLAIAFFLGSAVIPAIELDITSSSSIRSVASTIAYDMMTYYKGNLTGGIPGVLPGPPPNPPTGYYWWESGAMWGTLIDYWHYTGDSTYNDEALRGIQWQVGENRDMMPSNWSQSMGNDDQAFWGMTAMLAAETNFPNPPPNQPGWLALAQAVFNTQARRPDSECGGGLRWQVYPYLTGYDYKNSIANGCFFNIGARLAKYTNNQTYAEHAENIWNWIQSVGLMDSNYNIYDGAHIGTNCTDINKVQFSYNMAVWLLGAANMYNYTNGDEIWKQRTLSILNSTFNTFFPDDIAYEVACEPKLTCTTDMFSFKAYLSRWLASTTLVAPFTYDLIIPKLKASAIAAAKQCSGDSNGRTCGLSWSKGEAWDGTKGVGQQMAAMSVIFVNLLALEQIG…
Px_00g160770				-	MLVQFAASLTVDVMSTESIKSTAGQIAFDLMSLYRGNQTGGTPGILPPPYFWWVGGGIFMTMIDYWRYTGDTSYNDVVEQALSFQVGPKEDFMPPNQTKNEGNDDQGFWGMASMLAAETNFQNPPKNKPQWLALAQAVFNELASRWEEKTCGGGLRWQIFTFNKGFTYKNSIANGCLFNLGARLARYTGNDTYAQWAEKVWEWETGANLIDSNFNVYDGASIDQNCTVIDRLQWSYNAGIFLHGAANLYNYTKGNEVWKARIEGILDSSKIFFSEGILQEQACEQTQNCNVDEKTFKGYFASWLASTSILAPFTAPIIKPLIASSASAAANACNGGSSHSICGPQWTINKTDDSPPNIGHQLSALAIVQSSIIQVKGVAIDAPLTGDTGGTSQGNSSAG…
Px_00g087960				-	MISHRIIVNVLSLFYVFVSTIRGSAAIVPSTTESNSEQQHIPENNHKNHDTLAAIDDALDVLQTNYFQLWPGVWPTSIDWTGAVIGTSLTAVLSTFSNSMPVLSQTVAENLINNYFSQLTSSFFGQNILALRQEANDDALWVVLEWLDAIKFIDEYASRYSAGTSGDAWHGKQWTQLFAHRSRVFWDLAAQGWDTTLCNGGMIWNSHLLPYKNAITNELYMAASIAMYLHLPKDEDTSPFVIPVSNLSTTTNPEKPHDPKYLAAAVETYKWLVQSNMTNAQGLYVDGYHISGWRPNVTGNTKCDERNEMVYTYNQGVILSGLHGNYHATGARSYLEDGHELVQKTIAATGWDLDSGRPFDALGDNTSRSQLGKWYGLGRSGILEDACDASGSCSQDAQT…
Px_00g028420				-	MKFLLILSAVLRTIVALPSTDYTTNSRFANVALRDWYNATTGLWDTTGWWNSANCMTTIGVQAQVDPQAMYEASILFQNTFSKAPQFNEGAIKMVAADYMIYTFHRGISAWPRRDPKGFLNGFYDDEGWWALGWIQAYDVTGRLDYLMTAMDIFNDMNNATTTPCGGGIWWDRAQTYVNAIANELYLSVAAHLANRAPFMQRKKYRQIAIDQWKWFERSGMINPDSTISDGLTSTCVSNQGTVWTYNQGVILGGLVELSRATNNVSYLAPAQKIAFAAIKNLTDTNGVFHDGCEPDCGNDGAQFKGILMRNLQLLQSAAPDNKILSSLAVNAASIWNNNRNEDNRLSLNWAGPFNTPANASTHSSAMDALVAASAYQKALTKVL
Px_00g064970	Mannosyl-oligosaccharide 1,2-α-mannosidase	3.2.1.113	GH47	MNS1	MSNFSIPKNFPTSANPQRRYGNSNWEASSGSNWSISSNSKRVMNNMHGLFEQKRNLPLYKDKPYAYIASRRQIPFWKRKRTYVIGCVVLILLYFMVFSRNRREQARAKTTDTWSWLSNLEKNGSDLDWLERREKVKEAFTSSWDAYERYAWGYDEFYPISKQGRNMAPTGLGWIIVDALDTMILMNLTSRLSHARQWLSTSLNYDQNQDVNTFETTIRMLGGLLSAHYLSTEFPQLAPLTDDDEGAPGEDLYLEKAKELADRIIGAFYSPSGIPFASFILDSGIGVPSHDHNGASSTAEAGSVQLEFKYLTKLTGERSYWKTVEKVIQVIDDNGSEDGLVPIYIHPNDGHFRGSNIRLGSRGDSYYEYLIKQYLQTSEEEPIYKEMWNEALLGVRKHLI…
Px_00g089600				-	MPSIRRWRILALISAFAILTFYHPNLKRSSWIHDYRPNTLFAPKINSNGKVHFFKRPDTYPVASYIPLPVGQPKKIPQVQASAPIETLAEKKERQRRREIVKESFYHSWAGYKENAWLRDEVTPLTGTFKDTFGGWAATLVDTLDTLWIMGMQKEFEAAVLAVRDIDFSTTEQKVINVFETTIRYLGGLLGAYDISGRKYKILLAKSVEVGELLIACFDTPNRMPVSRWNWQEYISGAAQTALTSMVLSELGSLSLEFTRLSQLTGDPKYYDAVQRISDELEKSQNGTKLPGMWPVGIDASGPYFDRDNLFTLGGMSDSLYEYLPKQYLLLGGLLAQPKKLYENFIEVAKKHLFFRIFNEHNAKLTGTGDVRVYDFEIQQEPRLEHLNCFTGGMVALAS…
Px_00g094850				mns1B	MYFSRISTLLYILIPTVIAGPHGIHLQAKQAADPAVDQERSDAVKEAFIHAWRGYYQHAFPNDELHPITNSFSNSRNAWGASAIDAFSTSLIMKIPEIVDQILEYIPTINFAKTETYVSLFETTIRYLGGLLSGYDLLKGPLSSLASNQTAVTQILVQAKNLADNLSYAFNTLTGIPSNNLIFANKSTDGSKTNSLATIGTLVLEWTRLSDLTGDQTYANLSQKGESYLLSPQPPSSEPWPGLVGSEINIETGLFENAFGGWVGGTDSFYEYLIKMYVYDKERFASYRDRWILAADSTMAHLASHPSSRPDLTFLAMYNEQNLIYHSQHLACFDGGSFILGGLVLKEQKYIDFGIDLVNACHETYAQTLTGIGPESFSWITSDTSPNDKYNPPPPDNQI…
Px_00g101810				-	MIAQLRRDTVEMFYHGFDNYMNVAFPEDELRPVSCLPLTRDQQNPRNVELNDVLGNYSLTLIDSLSSLAILASSPSDQVGTGDKALQDFQDGVASLILHYGDGTSGPAGEGLRGHGFDVDSKVQVFETVIRGVGGLLSAHLFAAGELPISRYKPERVKPSEQNLGPGETQTIEWPNGFKYNGQLLRLALDLGQRLLPAFYTATGLPYPRVNLRHGIPFYRNSPLHETQKPLNNGPVEITETCSAGAGSLVLEFTVLSRLTGDSRFEELAKRAFWAVWDKRSSIGLLGAGIDAEDGQWVGPYSGIGAGTDSFFEYALKTHILLSGHDLPNMTKSQDQGKPGWLDPNKIHHPLTPEENSSGAFLAAWHEAHSAVKRYLYSSTHHPHYVNVHLSTGSPQAYW…
Px_00g076340				-	MAAGLITREHERKWWKEGVVYQIYPASYKDSNGDGLGDLPGILSKIDYIADLGIDIVWICPMYASPQDDMGYDISDYQAVHPPYGTVEDVEKIIQACHKRGMRLILDLVINHSSDEHAWFQESKSSKDNPKRDWYIWRPAKYTKEGVRMPPNNWKSFFGGSVWEWDESTQEYYLHLYGKKQPDFNWENEETRKALFDNSMVFWLEKGVDGFRVDCANQVSKFTDFPDVPIVFDSFEQPSAFATVNGPRIHEFTREMVSVLDNYNSMTVGELPFTYDPEHILRYVSASEKQLSMVLRFDFVDLGHGEALKYEFTPWKISQAKKILGDLQTFIEGTDGWTTAFCENHDQGRSVSRYASDTPQWRERSAKMLAILMSTMTGTLFVYQGQEIGMINAPIEWPI…
Px_00g005530	α-mannosidase	-	GH92	-	MLICAILRAFNESLFASNLLCFLVFSSIATKVTGATDWTQYVKPFLGTEGTRPGTAFNGGNVFPGAVLPFGSVKLGPDTTCYTPFTEANAGYTPDGNVTGFSLTHVSGTGGGSMYGVVSQMPLPSLENVNVLDNLTYQVPRQGNDEASVGYYKSILQNGVTVELSATRNVGFLQYSFHSPGHVLVDVSHFLPTNEGGYQSQFYANGKITVSEDGKTYQGYGIYKGAFSEIPAYQVYFCGEFDSVPIKRRIFSGIYTDPYPPALLGAKPEFSENLTVSGGPTNYLFGRRVGALFSFDTTKVKSKVGISWISEEKACQFKSSEIPNWDLDQVVQDAKTVWNNEVLSKITTTDLSNRTRLEMFYTGLYHTALMPTDKTGQNPHWETDEPTYDDYYTFWDTFR…
Px_00g054540				-	MKDLTFDSRALKPMPVEEPRSFVMFPKKLLYVFLVAGAYSLKDDILSYVDPLIGSGNQGNVFAGATLPYGMAKAVADSSSGFNQGGFTIDSKNISGFSSMHDTGTGGSASLGNFALFAHKECFGDDVNGCIYPKHFRQTPYVPSSLRSSPGYFGLELETGVKVDMTVTQHTSLFRFKFPSNSTRSPLILMDLTDLQNSRQDNATIMVDPVSGRMTGSAKFIPSFGIGDYTAYFCADFTGSDLRDNGVFVNSRASVEFKDLNLPKTIFGNPLPAGAFNRFATGSETVLARVGVSLISSNQACSSAEQEIPKFDFERTLGMAQEIWRKKLSPIDLDSTGVEESFIKNFYSGIYRSMVNPQDYTGENPLWDSDEPYFDSFYCLWDTFRSQIPFLMILDPEVV…
Px_00g088940				-	MGIKRFLIVCLSTTIYSQSNDSLSYVDLLIGSSNGGNIFPGATLPYGMAKAVADTDSGSNQGGFTFDNSKITGFSSMHDSGTGGSPSLGNFALFPYSGCTDDDVNGCNYPKKQRKTAFVNSSLETSPGYFGLELVSGVKIDMTTALHTSLFRFKFPSKDTKKSPLILMDLTDLSNSRQDNGSISVNTETGRMMGQARFLPSFGSGNYVAYFCADFTGSEVRDTGIFVNSRASADVHDLKISRSINGEPLPGGAFVRFVPGSDMALARVGISLISSDQACSNAEREIPEFEFEKVRVAAEDAWRKKLSPIVVDSTGVDSSFLTNFYSGIYRTMINPQDYTGENPLWQSDEPYFDSFYCIWDLFRSQMPFLTIIDPEAIALQIRSLIDTYRHEGWLPDCRM…
Px_00g072450				-	MLKLAGLVFTVAAITSSVDAHSLFTTLYVNNVNQGDGTCIRMPKDSRTATNPVTDFNDNAMVCGFDGTQGVKRVCPVPQGSQLGFAFRTFPDGTEPGSIEPSHKGPCAVYMKSVTSASESSGEGDGWFKIWEEGYDTRARKWCSDKVIDNDGVMNIKIPDDLAGGNYLVRTELLALHEADKSPPDPQFYIGCAQIFLQSTANSVPTPDSMVSIPGYVRKSDPSVLFNIYVPRWPYPMPGPAPYTKGVPSERTAAAAFHGGLLPPKTVAVNGNWWGTEQEPYNTESGCWGATTNCYKQVQTCYESAPPTGFQGCRTYESKCSKMKSHCSQGDFNGPPDQGKILTAGVRGNIDENAPPMSPTNQDQSIQTRFRRIKRSSAYV
Px_00g118400		-	GH125	-	MRPDPACRTFNSSAVEDAIIGMKSVITDPDLFRLFENAYPNTLDTAVKWKGVAANNSREELTFLITGDINAMWLRDSANQLQSYLPLLKADSSPNSLASLYRGVINLQARYINSAPFCNAFQPLPEFGLAPSKNQGRPDDFYPAESESIVFECKYELDSLAAFLEISTNYYESTGDIQFFRDFQWVSTVNTIISTTQSLLFGTYAPDGSVNKTPYAWQRVTTSATETLSNSGRGNPVQDNTGLIRSAFRPSDDATVYQLFIPANMMFASYLDSASTIMAALGSQTDLANHMFDFSTRLRAAITKYGIVTDPNYGQLYAYEVDGFGSVNRMDDANIPSLLSAPFIRYLNISDPVYQNTRRYVLSKDNPYFMRGPVINAVGGPHAGFGMAWPMASIIRIFT…
Px_00g022130				-	MNCLIKTLWSLWLFLDVVIRITKASPDYEFENPLIDPSEIVEACPDYIKYSQFNHEPSSTGPMKLPFQRPSINCRTFFSSLVEKVIREVTERMIDKDLARLFENAFPNTLDTTIKWHDDGSKGKSGSNHKWAGAQSFVVTGDINAEWLRDSTNQLLQYQPLAKNDLGIYNVILGAINTQVEYVIESPYCNAFQPPPASNLPASPSGQNDVVHPAYEPSFVFECKYELDSLAHFLSLANTFHNHTGSVEFITPRWYQALNTILTVLDQQSQSTFDPESGKFRENTYTFRRKTDQGTETLPLSGVGNPLNFNTGLVRSAFRPSDDATILGFFIPANAQIAVELKKTAEILKLNGKNTALADKLAKRAQVITEGVWEHGVINHKKYGKVFAYEVDGYGSQII…
Px_00g004610		3.2.1.24	GH38	AMS1	MGGDTDETATPAQSYPKLALRPVGQWVPHIYRDRIAGFYSRGQYENNNLLAMIYEGTASGNPRVKLSVWNAPNLSRPTFNDAINHDFRPTDIGESFGPSWSTHWFRVQLTVPEKLIKKELLEFHWDSNSEAMVWTEDGNPLQGLTGGGERVEWILPASFRDGKEHTIYIEMACNGIAGNAPGADSIQPPNPDRYFTLSKAEIVAVNNEARQLYIDIWIIGDAAREFPTDSWEQHKAQRVANEIIEAFELGKQESIIKARKIAQQYIGGNVDSSKVYESGLEPVVYGIGHCHIDTCWLWPWAETKRKVARSWSNQCDLLDRYPEHRFAVSQAQQYKWLKEHYPYVFNRVKQKIQEGTFQPVGGSWVEHDTNMPSGESLVRQFLYGQRFFESNFGSRCQTF…
Px_00g113600	β-mannosidase	3.2.1.25	GH2	-	MKTLFHHYLCLISPVSINYCQSAISAAALLQDTCSQLPQPVVQDLSNNKWTLTSPTLGGISVPGNVPSHVHLDLLAAGIIPDPLFGSNDYELRWVTFQNWTYSTTIDPLHVASTENQFRQYFFDISRIRQTCNGDLTLSINFGSAVNISEAISKLPGQEVWPPETEGLFVFPNRQFIRKQQSDFGWDWGPAFSPAGIWQPAYLIQLSRTAIYTRNTLLDIYRQGQLNNLPPDQNAPWVVNASLDVIGNLPPRAKMKIEVLNLRNETVISKFTEEIVYSNSSISGHVTFDGLAFKLWWPNGLGEQNLYNIKISITDEEDNLYATIVKRTGFRTIVLNMEPISEAQLALGITPGTNWHFEINGHEFYAKGSNFIPPDVFWPRVTKIKMQQLFGSVVDGNQN…
Px_00g050980	Mannosyl-oligosaccharide glucosidase	3.2.1.106	GH63	CWH41	MLINLIASALAVGVALNTVVADDPESSIFTEVERNANESLLWGPYRPNLYYGVKPRIPKSLLTGLMWTRVDDYASLQDRFRHTCEQTEDIRGYGWDEFDIRTGGIQNIYDEGNHIDISINFLKIPGGSHGGSWVSRIRGKIRKEYPQSSRTTIIFYASLDGLGSLKVADSGDPKGFEGDVILLGNSPGLGEYKFIVSKGTGNHPKPEHDAYNSNPLDRTIVNSIDVPEQEIWQTKVTMFKALKERIDNYIEKYGQDNLPPPAQIYILRHNPGVGNQHLIQKVFEGDFEFDVFFQSGSMKKLTSSEISSLKQKTSQDFWKKFGEIFAPLPPFTSDAFQKFSANMFSNLLGGLGYFYGDSVVDRSYAPEYDEENEGFWEETAAARARKQERLEGPSELFTT…
Glucose (Glc)
Px_00g018140	β-glucanase	-	GH16	-	MWRLVFFLASLSLFPQVSSAVKDNGKKCDCFRTSGPSAGYFTNHIFQDFRKLPASPVPSPLTTVESTSNASVTSKYFKSSAWTKNWVTQHWNNSFSRDMTSATLLTINTPSNVYIENSPSDPKLSWLTLRTTRLPDFQSSAEIDTVTNDMLFLSVRYLARIIGDPGACAGFFTYLPPGSDPTTVQEADIEVLTGAPKNNVQFTNQPSFDNQGRQLHQASVNTTLPITNDYSAWNVWRMDWMPGQTSWYVNDVSVANISFQTPKDPAGLIMNMWSDGGLWTGNMSVGNSAYLNVQWIEIAFNTSELSSGSYKKLDEVSTAPLSLRRLSKRDPPLCEAVCSLDENITTLGTPALLYGHGNLARSATRLLLYLPLALIATLVISDL
Px_00g020180				-	MDFCLLLLGALAIAPGTLAQTWTLCNPMNTTCPNNPALGTSHEFLFNKSSSVTNSFNITAGVLKHYSDSAAFTVGKKGDCPTIQSKFYIMFGRVSVIMKAGSGQGIISSIVLESDDLDEVDWEFLGGNGTHVESNYFGKVRTLPYAAAYGGYNYPQTPMTVRLGIWAAGDKDNPKGTVDWAGGVTDYSKGPYTMDVHSTQIADFGTGKEYEWTDKSGSWTSIKSLPGNSTALKRLWKEAEPPAPTLAERFAALPIMTKLVLYCAAGAIAAILLSAAAFVCHRTRRAGRLERDAYDAKIEREREESYQDQVELREKGYSGWDSTSQKISNENNSSEWGTANKPSDNKTTDTDSGSTPNYPRGSRGSRNFVNHLPQPPDWNSDPAFRHGDFGLENSSYSGS…
Px_00g028630				CRH1	MLSALILPVALIIAQVAHVIAQTYSACNPLYSTGCPADTALGKAINVDFTKGAVDSFETIGNPTYDSDGLHFTVSRSGEAPQLASRFYIMFGKVSITMKSASGAGIVSSLVLQSDTLDEIDIEWLGASNSELQTNYFGKGDVTSYNRGAFHPVSNHQNQFITYTVEWTSTQTTWSVGGKVIRVLTPSSADKNQYPQSPMQVKFGAWSGGDSANPEGTIAWARGPTDYSRGPFTMTVKSISIADYSTGSQYKYGDTSGNWGSILAVGGKINSNAGGSGSSVATAEVPSVTTAAPVIPVGLGKNHDSTSTMTGWPWVATTTSSAEPPAATSIKGLPDGWVITSSGKVIPQSSATMNFPYKRIFQFAIASLFALYV
Px_00g015960			GH131	-	MLYAKYYSLSVFFLARTVFSQQCQLQFDARVPADARVGDFDVKTSVFNTDAVIGEGLKFSNVLRLPMVKPSLFDAKNTAVEVTISDKSIFNNQVGFRRCELLPESVTGDDPSTERIKTIHFSVQSDPARPIDMRHEYQLAFMEDNDFTTNQWVLKTGTILGHEEQDPNDLVMMGNVKDDKILFTTPFTGGVFHNFALKLNFDDNTIAVFYSKDNTPLQNVLTETPNDLTGRGEFHMGMLKKPTNSTGDITKVGNQPSGINEGIIFGGIFMEDSLDGCISTSP
Px_00g089820	1,3-β-glucan synthase	2.4.1.34	GT48	FKS1	MCHTACFNSASELILLVNPNFPLSLQFFSLLPFPSHQPHHAQSATRLLLIDQHWISLQNVLISNVLITTAGYDDGYGHQHGNADMYYQDEQNQAYYDQQGGYSDQQGAHPQGNDGYYDESGYYNADPNNPYQQEGGYYEGNENGGQYQYEYYNDQYYEQGAPGGQQAQGQGYQKRRGDSEEDSETFSDFTMRSDMARPADTEYYGRNDERYNSYNESQMGGRGYRPPSSQISYAGNRSSGASTPNYGMDYNNVLPAGQRSREPYPAWTSDAQIPLSKEEVEDIFLDLTAKFGFQRDSMRNMYDHLMTLLDSRASRMTPNQALLSLHADYIGGDNANYRKWYFAAHLDLDDAVGFANMKLGKGSRRTRKARRAAKKKNKMDPQNEAQTLEQLEGDNSLEA…
Px_00g160220	Glucan 1,3-β-glucosidase	3.2.1.58	GH55	-	MIGLFLILFATWRLTVTVSGAPSPDFIPATNDSAAAAVAEGSSWWLSQITRQGVVAYGSPNHKVFRNVKDFGAKGDGVTDDTTAINSAITQGSRCAQGCDSSTVTPALIYFPPGTYLLSAPLVQLYYTQFIGDAIKPPTLKASPQFVGIAVIDSDPYADGGVNWYTNQNNFFRQVRNFVIDTTAMPLDRGAGIHWQVAQASSLQNIVFNMRSDGGDANKQQGIFMDNGSGGFMTDLTFNGGKIGAFLGNQQFTTRNLVFNGCQTAIYMNWNWAWTFSGITINNAKVGIDMANGGTAGQTVGSVLLVDSKISNTLTGITTAYSTSQGSTNGTLILDNVDFCDNVPVAVFDVSNNAVLVSGNSKVASWVQGHEYSSGSQGGPVQHNLKSVIKPQNLVNNQG…
Px_00g057440			GH5	EXG2	MLLVNIIAALFSASSVTAVPQRLFSRDAAFNWGSEKVRGLNIGGWLVLEPFITPSIFRNLDQSLGIRDEYTLGEKLGSDAAYQILKPHWDTWVTLQDFQKIAAAGFNTVRIPIGYWAYTTVPGEPYTPGAAPYLDKAIDWARATGLKVWIDLHGAPGSQNGFDNSGHLVSTLGWGSGDTVAVTLSVLNTISTKYAQPAYQDTVVGIELLNEPFGPKLNIDTIKKFYRDGYNQVRAIGDTAVIIHDAFTAPKNMNGVLSVSDNNAQKVVVDHHEYQVFDNNLIALSPSQHLKQVCDSTSVFAQGADKWIVVGEWTAALTDCATYLNGYLSGARYDGTYPDSKYVGSCDDKRHITNWSETFREDVRNFLEAQLSAYESQTQGWIFWNFKTEDAHEWDAFAL…
Px_00g074190				exgD	MPKSGERKHSERKRKSRKSTRHNNLQQNSGSHTLSEDALAKLDRLNERNATKKPKTRPKRTRNTAQPENTDDSILQKSRRNYKHRRRRVVSGELLEEGEYLRLKALRGGDVNFESSSGRNRKKIICIVIGVVLFVLSIIIIAVQVGKNRKAHSSHKPKSSESESGNSKPTNSNLNGISQDSIPDSAKGTDLDPFSWYDTTDFNVTFTSETVGGLPVMGYNTTWDDTKSANPNTPPISDSWGSYADRPARGVNLGGWLSLEPFITPSLFNYAGVVDEYTLVSFLGRSAKEKLEKHYATFVTEQTFADIAESGLDHVRIPFSYWAVTTYDSDPYVFRVSWRYLLRGIEWARKYGLRVNLDLHSLPGSQNGWNHSGRLGEIGWLIGPDGTLNAKRSLDIHNQ…
Px_00g087930				exgA	MAAFLAIAVITAFLTSVLAIPLQDRVLTFDYNNEKVRGVNLGGWFVLEPFITPSLFQQWANGGGVIDEYTYTATLGKEEASNRLNNHWATWITEADFHEIAAVGLNHVRIPVGYWAFNPLPEDPFVQGQIPYIDRALGWARNAGLKVVLDVHTAPGSQNGFDNSGRYGPINWQQGDNVKHLLTAIQNLANRYAPQTDVVTAIELLNEPANWASDMSAVKKFYYDGWGNVRTQGDTAVIIHDAFLDPTSWNGFMNIQAGVNNVILDTHIYQIFSQDEVARKPCEHVQVACASSARIASTDKWTIVGEWTAAQTDCAKWLNGLGKGARYDGTFPSSTGYYGSCEKKYEGTVDGMLAVDKSNLQYYVEAQLDAYEAHTGWFFWTWKTESAPEWHFQNLTRAG…
Px_00g139720			GH17	btgC	MHHSTQFLQAFIAANAYSQISLIIFLHQPLRLTRMIQVNEDWQRQVPVGTPDASYSFIAANSGSSDFNIPRSNLSGASEMNRSIDDRYGRLSPQPPSGGTSGPPLSSDMMPLAAGSGMNNTDTISQFRSTMSSPHIFNCESISDLPYRYNRNIDPSLGNFDPSIIEDDGDDGLEYKQRQTSSGLGLGNSDRRSLQASSTGGAVRGSLLGSLGSAIGKKPVGQTPSQTNDSVNSSYTGTRKANCEYNMDDPSDGEKSEWLSKQSSSRSKLRFLILVVFALLLLGAIAGGIAGGIISKKNSNASENTMPADAHDEEDLNKDSAEIKKLLNNPKLHKVFPALDYTPIRSQYPNCLKSPPSQNNITRDLAVLSQLSNTIRLYGTDCNQTEMLIHSIDQLGLRG…
Px_00g121670				BGL2	MLRCKLERLNPCHSYCIFEKSLNSVSMFYCYLILAALAPTLIAAQGQLGFALGNKKIDGSCKFKDDFVEDLRALNKLSKIVRIYAASDCNVAKEILPAAQQEGAQVVLGIWPDVESSFQNDKAAVLTYAPQYPEQVHAVIVGSESLYRGNFTGDQLLNKILDVKNALQGRFKVGTADTWNKFQDGTADAIIKGGADILLCNAFSYWQGQSIESSPATFFHDISEAFGHIQSVAAAAGVQVPELWVGETGWPTAGQNYGAAVPGLQQASDYWSQAVCGMIRRGVNVFSFEAFDEPWKPKSTGQDGSVADETHWGIFNADRSEKFPLTAC
Px_00g094130				btgE	MLILHLFSVNFFLTCVVAYSYTTDNDTEPWYIDRDFSSIEPALIEKPACGCSTVYSTIIGEGRLYFPPPTPTPLANVAQATEIDGHFNESDLPLPLVVTFQTPGIFEIPAKTITLKVPATAYAATPTGTGPNHHVVEELKTIVDELPDVIYPYAGVTTTDRAEKSTESISTYFPSSVGAYIMGSQMTDEPDSTTGIYLLPTSYAPGVYIRPNTIITVTQSSYVFRCPYTLSEHIKAEPTEIAKPSDTFDVINTTVDQVSAEPSGVESLDILDRPDEADSLIIPEPADTPLQENSPEFQQSPANQVKAKSSAGPLDSSTPVTDSTPITDTLESAKTMDIEHPTPYVGAPSSNAPATGELKELGSIDGLWAITFSPYSDSGGCKTADSVRADVAKIKLAGF…
Px_00g161680	Glucan endo-1,3-β-glucosidase	3.2.1.39		eglC	MLLVKILAIGIPFQVVNAVFQGFNYGSVKGDGTTVRLQPDFEWLFHTAKTLAGTSGFTSARLYTTVQGGTVSDPTSAIPAAIAEDTTLLLGIWTSAGQNQVTNEIKAMRAAIAQYGTPFTKLVAGISVGSEDLYRSSPLGIAAKSGYGAEPSTIANYISQVRSAISDTGLSACPIGHVDTWTAWINGSNQAVIDASDWIGVDAYPYFQSTQANRIENGALLFNQAFLNTKNAVGEKPIWITETGWPVSGSKSGEAETGTSNAKIYWDQVGCPNFGTVNTWWFTLDDTDANSSPDPSFGIISGSTPLFDLSCPKLDSESTPSSRNISASSTIMPGASGGAALSPSIEDKIGNKNGSGVAPNGLTGTNDSSNVTVMPSGGSQITSSPLAYPTQNIAAVRFG…
Px_00g019000			GH81	ACF2	MKLLLILLLLQTTSVRAGPHGIYTWEKPVFMLSPQSADNNYGFEYDGGLTPATSQFSAESVVTSTVAPIVSVFSASIPSGVIQSLPSPSQQQPETQGTIITALDTFHHVTLPPIIQTSIPTPTTTRSSLPITENTDAIETTLISQNIFQPVATDAPPAAFSTLSDHPVPRQSIAPQNAPLSTNKFYSNFYLGTQKAGAWTHPYSLSWVKGSGTSKSWGMSIMHIEEKQKVYGPDANTNPVRYFTNPIGIFSIILSSSELNSSTSLTTDTLTSTSVNVNLHPSSGAPAQITFPLVQGMGFVTAIFKSGTPILQSTVLFRTITKASTSPKPGMSKFKVELEDETHWFIYTYCPSGTDLDFKVVSNGLIRATSQFKGIIQIAKNPSEGESAEAIYDAASGAF…
Px_00g162110	β-glucosidase	3.2.1.-	GH132	SUN4	MGHLKRVESSVPAQLIFGFEPWAVDNTFALSLADSSSLSEASPSTRIRFFTMKFSRFAVLGLACLVSAKSHNHYHRHLGERAPPEKAHELPTPSGVEPTPVKNDEPTIPDHVETAVATVYILNGKQISAHDVEVCLRESRCAIVGDKLETVSSSSIQASIPSPSSSNERESNDNPEPQISAPVLHELMGGLEDNKKEIEQDDSIEKGSFMDGLKEDAIELASVNKIFPNGKIDCSEFPSSYGAVAADWIGLRGWTGVQKTPGFSIGLNAAISEIETAIAGEACVPGSFCSYACPPGYQKSQWPQAQGVTGQSIGGLFCNHRGKLELSRLSKKQLCTPGVGNIRIKNSLNKNVAVCRTDYPGTESETIALDVLPGSTVKVTCPDSKEYYRTKENKPTSAQ…
Px_00g043960				SUN4	MGHLKRVESSVPAQLIFGFEPWAVDNTFALSLADSSSLSEASPSTRIRFFTMKFSRFAVLGLACLVSAKSHNHYHRHLGERAPPEKAHELPTPSGVEPTPVKNDEPTIPDHVETAVATVYILNGKQISAHDVEVCLRESRCAIVGDKLETVSSSSIQASIPSPSSSNERESNDNPEPQISAPVLHELMGGLEDNKKEIEQDDSIEKGSFMDGLKEDAIELASVNKIFPNGKIDCSEFPSSYGAVAADWIGLRGWTGVQKTPGFSIGLNAAISEIETAIAGEACVPGSFCSYACPPGYQKSQWPQAQGVTGQSIGGLFCNHRGKLELSRLSKKQLCTPGVGNIRIKNSLNKNVAVCRTDYPGTESETIALDVLPGSTVKVTCPDSKEYYRTKENKPTSAQ…
Px_00g066220				-	MKIYAYCLTLLFLWQCEAKVHQTLHSHSHFHLNTLKLRHDGEESNSTDPVIEEVDSHPKIHPINGGALSNKTTKSGSHEDHGACTFPNDAGLVAITPKSKNAGWAMSPDQSCSPGSYCPYACPSGQVMAQWNPNAKSYTYPQSMDGGLYCDRDGQVKKPFPEKPYCVPGTGGVAASNKVGKGVSFCQTVLPGNEAMLIPTHVVDSADLAVPGNNYWCNTAAHYYINPPGVGVEEACTWGDASKPVGNWSPYVAGANTDNNGETFVKIGWNPIYTGSSLSSTPPNFGVKIVCESGNCVGTPCSIDPASNGVGGVLSASQASGAGGANFCVVTVPKGSKANIEVFNTNGTKSTPDLSFSNKPEGKSENHPSNDPNDEPKETPNETVNPPEHPVPSGVDENL…
Px_00g048940	1,3-β-glucanosyltransferase	2.4.1.-	GH72	GAS5	MKSSIAIAALAAFSTTVASSLTQNLKTRNSDTLPPVTVKGNAFFAGGKRFYIRGVDYQPGGSSKLVDPLADEKTCKRDIAKFKELGVNTVRIYTVDNSVNHDVCMKALADAGIYLVLDVNTPKYSLNRLSPGPSYNAVYLQNIFATIDAFADYSNTLAFFCGNEVINDDTSTPAAPYVKAVNRDMRQYIGSRGHRKIPVGYSAADVDVNRREMAEYMNCGSDDERSDFFAFNDYSWCDPSSFTTSGWDQKVKNFTGYGLPIFLSEYGCNTNTRKFEEVASLYGPDMTSVYSGGLVYEYSEEGSKYGLVTVNGDTVTEGPDFVALKAAYAKTPNPSGDGGYEPSGGASSCPSKSENWDVADDSLPAIPSAAAAYMKKGAGKGVGLSGAGSQNAGGTSTGT…
Px_00g137550				GAS4	MCNKKNLLLAIFASFTTNIFAVPPVTVKGINFVNSQTGNRFNIVGVAYQPGGSSGYNPSSGVDPLSDGSICLRDAALMQSLGVNALRVYNVDPNTNHDLCASIFNKAGIYMLIDVNSPLPGESLNRIEPWTSYYAGYVERTFAVVEAFKNYPNTLLFFVGNEVISDVATGQTVPPYLRAMTRDLKNYIAKNSKRRIPVGYSAADVRENLVDTWNYLQCTTTGDISDPSRGDIFALNSYSWCGDSSFTKSGYDVIVAGFEKTSLPVFFSEYGCNVPAPRIFTEVSAMYGPLASPVLSGGVAYEFSQETSDYGLVELGLDGSAKLRSDYESLQTQIKGLDPKAVQGAAVKNDTINPPACSPSLIKTSSFSKNFKIPDVAPGVQEMIDQGIQNAPAGKIVEV…
Px_00g089830			CBM43 + GH72	gel4	MMNAYLDWQRFFLTCPLVDADRRGYPLDVCVPNNKLSHFTRINREGPCAIMKQTDRVVRIRMNEIMFSSIARAALISVFFTISVIAGLPPIVIKGSHFFYENGTEFFLRGVAYQQEITAKGSSTGTTSYTDPLADVAGCKRDVPLLKELGVNIIRVYAIDPTADHSVCMKMLEDAGIYVIQDLSNPTSSINRETPSWNTELYANYASVIDALAGYSNVLGFFAGNEVSNEVNNTQASAFVKAAVRDMKAYIKRKNYRQLGVGYATNDDPAIRIPLAHYFNCGDPDEAIDFWGYNIYSWCGDSSFTKSGYDQRTLEFANYSVPAFFAEYGCNQIRPRQFTEVQAIYGKEMTGVWSGGIMYMYFQEANDFGLVSIKNGEASKLPDFSALAKQLATVSPKNT…
Px_00g054500	Glycosyl hydrolase	-	GH128	-	MMMWSSTLTVYIILVTFCFDGIFAGRYDVRKRDYYSVQHDVVVTEQVDVVVQENGTVVTSSPKAVETANYIGAASLVVEAPTPTTSTVADTPIDAGKIETGEENSSPTANDEPEPLADEEEDEATSDKADPPIESPLPDSQLTEVETPKTEEVVPAPPTRAQLNEFTQTDSTPSSVTITPESEAVSHELESPDVFPDIKPEIVIPSEDASKNLSNKVTTAGKRGIAYNDSQKLGAFSASSKVSWAYNWGSSTTSIPQQYEYVPMLWGLGRFTDGWSNAADKAIASGSKHILAFNEPDLAEQSSLGVFQAADGYRRYIQPYAGKAKLGSPAVTNGGAPMGLTYLAAFLTACADCTIDFIAIHWYNGGNAQDFKDYVTRAHILGGGRPVWITEFEASGSPS…
Px_00g032690				-	MFPIQAIFKITFFVSAILLPAFTHPISQNAVDIVPQMSTRDEQSLLKRGLPFNDPPLFVQHFNGGGSKVGWAYNWNSVTDGTFPDYLEFVPMLWSNSLEQTSKWLPNIALALAQGKSHHLLAFNEPDICGNGGSCMTPEVAAATYLAFIQPLAGKFRLGAPAVTNGPSGLPWLTEFLRLCTGCTIDFVPIHWYDRASNSVYFRSYLEQVHNVVGTRNIWLTEFSGSGTEEEQKKFMADVLPWMDSLPWVERYAWFWCDPSSQMGRLVDSGASLTALGEVFAYS
Px_00g131600				-	MYSMLSLFRFLTGWQITFLILWLHRYIRTIGNFCSHWLYKSYPIPAKPSYSANDVTVIIPTIHNNFEELRESLQSILACQPFELLLITTTDKYERLVSFTKSLEASNIRVFHVRIANKRMQVCEAIPKVRSSLIVMADDDVTWPKTILPWLLAPFEDSRIGGVGPSQRVKRLRSGGISALIFNWLGAAYIERRNFEISATHGIDGGTSCMSGRTCVFRAEILKSPLFLHGFKTERWGHYQLNADDDNFVTRWLVANNWKTWIQYNKETEIETTLENNIKFLYQCSRWARSNWRSNYTSLFTERHVWRQQLWCTYALHFATFTSLSFVFDPLIIYLTIKATSDLPGNCSQYALVAQCIFMAWTKVIKLIGLFAREPLDLLFLPISILFGYFHGLIKIYAL…
Px_00g086080	Glucan 1,3-α-glucosidase	3.2.1.84	GH31	ROT2	MRSPVLSQAWWASSILITVFSCFCSLTVSVKHENFKTCNQAGFCKRNRQYADDANNHGVNWEVPYRIDPESLSWNNGQLKGIILKTIENKSDTVRLPITVSFLESGSARVTIDEEKRQKGEIVLRHDSKTRKERYNEAESWTIVGGLTPSKTAKERRDNEKSTVTYGAADEYEAVINFFPFGIEFKRESVTQVKLNDRGLINLEHWRPKTEKPEQKGDQEAGEVQKNQDESTWWDESFGGSTDTKPRGPESVALDITFPGYEHVFGIPEHAASLSLKETRQDNGNYAEPYRLYNADVFEYITDSPMTLYGAIPFMQAHKKDSTVGVFWLNAAETWIDIIKEKKSSNPLSLGIESKKATKTHWISESGLIDVFVFLGPTAKDVSRAYGELTGFPQLPQQF…
Px_00g044590	Glucan 1,4-α-glucosidase	3.2.1.3	CBM20 + GH15	-	MLSIFFLILIHFIRLQVVLGSSDQTIFTLAGQDTSVDDFISREIPTALSNIFCNIGSDGKNCVPGASVGLVIASPSKANPDYFYTWTRDSALTFKCLVDLFVKKYDPFLQIQIENFISAQAQLQSLFNPSGDLSDGTGLGEPKFNADASPFTGNWGRPQRDGPALRAIALITYSKWLITSGYLSTVSETLWPIIKNDLDYVAQYWNETGFDLWEEVHGSSFFTLSSQHRALVEGSDLATILGKDCPSCNSQAPQLICFLQSFWDSSKNYIQANLNTDSRRSAKDSSTILASIHQFDPKLVCDPKTFQPCSDVAIANHKVVTDSFRSIYPINAGIPQGSAVSVGRYPEDVYFHGNPWYLSTLAAAEQLYDALYVWKKYQTINITDISLPFFRDFNYDIQV…
Px_00g145960	α-1,2-glucosyltransferase	2.4.1.256	GT59	ALG10	MSISLVILTIIPSVIFALRSTSPQISKLPLAVVIGSLYSLANYWEGLVTKNVPEPYLDEVFHIPQAQAYCKEKYEVWDPKITTPPGLYVFASLKAFLLQGMVRSSSACSVHDLRSLNCLALCVMLVLAYACRLEIIRSWKQPKEVSTDDTLHTAFNIVLFPPLFFYSGLFYTDILSACFILIGYWLFLWNRRTFKKAHFYAQLWIYIFGIISLTVRQTNVFWVVVFLGASEFIPIRPSRKDPNNNTQSPEDWLQLARTRLKQYSDGQVHDVQLSEADARDFILCAVSMAVAAASRPALVAKNLWPYIGLLFSFGGFVLWNEGVALGDKSNHIATIHFAQMLYIWPLIVFFSAPLILPSGLNFLSVVRNSYSSSTIPWTFKRLYRKATNLFILLIGCLLI…
Px_00g160550	α-1,3-glucosyltransferase	2.4.1.267	GT57	ALG6	MTGPASLHKPCRKIRKDDNGVSNAARPISPLASFFWPARGAVSQWEVIPLILITGGLFRWAAGLWGYSGYQSPPRYGDYEAQRHWMEITTQLPASQWYFYDLEWWGLDYPPLTAYHSWLLGKIGALFNPQWFALDVSRGIEDATLKIYMRATVIISEFLIYIPAIVIFIRKFAKLQGVPSWNSNIALTAILLQPATILIDHVHFQYNNVMLGLVLAFISSILSGRLLWSCVFFVMALGFKQMALYYAPTVFAYLLGACIFPNINVPRLFGITLVTVISFALLLLPLILAIIYDRFRGIVIQPEISSHGHLLLPIFTQYSYLLSANSWYFPIVQQLTQILHRVFPFARGLFEDKVANFWCALNVIFKLQIYSQDVLRSASMLTTLAAILPPCLVIFFRPL…
Px_00g117390	Ceramide glucosyltransferase	2.4.1.80	GT21	HSX1	MLNPVPILAVVCGIWYIFVVAVQLTGVLQLYRNYSKKPKTAVSAALEPDQLPHVTVLRPIKGLEPKIYECLAATFHQSYPRDRLTTYFCIASATDPAIHTLRRLLKNFPDCDAKIFIEDDKSRGQGDAQKLKLGPNPKIRNISQAYREAKGDIIWILDSNIWVGGGAAARMVDKLCGFSSDGTRGTPYKLVHHLPVVIDTVSECQEDKAQTQFGHDRVDCEGSQGLSKNIAWNIMRQNFGGRLEEMFISSSHAKFYTAINTVSIAPCIVGKSNMFRKSHLDYLTSQKNPQSPGIDFFAHNICEDHLIGDLLWREKVAEEKSGQQRFYKHGIIHGDLAIQPMAGMSISEYIGRRVRWLRVRKWTVPLATLVEPGVEPFLCSAHGAFSTVYLSHFRTDATI…
Px_00g033860	Sterol 3-β-glucosyltransferase	2.4.1.173	GT1	ATG26	MALEEELSKKELSGISQEPDDGNFAVPLELPERFRDENDDAEEDCTALSGVDGYMNQSVFGMIAAAGSQVDFNNRFDTLSSDDEVDEPAWNGLDQQLDPKVQKKSQPEKLRKHRRKLSRTILRSVSGISSRSQTKNTSRGLVNQSSFRPKGSALLPEAPVARCSRGSGFTVEVKNEIPSQSSFYRPDNDKDDDDNDKNLEENDDLSRKLMEIFQFETLEKVIEEYPCWLMKSILLQGYMYITEKHFCFYAYLPKKSNEVVKSGYLSKSGRRNPKFNRYLFRLKGDVLSYYTDPSDLYFPRGNIDLRYGISANLMSKEGSKDATYFTVITNQREYNFKADSVPSAKEWVKALQKIIFRSHNEGDSVKISLPIENIIDIEESQIVDFAETCKIRVVDNGDT…
Px_00g040090	β-glucan synthesis-associated protein	-	GH16	KRE6	MASGGLRPIPPLNEPLHGGIDYGDGDGAENIRAEDMRPTTAPSTSRNLLPQPRSLVSQNSRFRPNSPSAIMDSSEMLLPPTRPRGPRSYVDSPIDSPSRAFSSMSSRRGSFDSIGSRDSRYGPFSSPFDDSRSPSRAGSDDDNLNTQTVSEKYNIMPSAGLLLFPEDVEKDDWLHNPDPSDKDGDKCDIFTKRGMANIGGLIFICLGVLALFIGYPVLTFVRSVVGPSLNPCASDPICLSNRLPLLKNQRTGLIDPDTPKSAYSKTSYDGKKLKLAFSDEFNKDGRTFYDGDDPYFQAVDIWYGVTQDLEWYDPDAVSTADGTLNIRFDAFQNHFLNYRSGMIQSWNKLCFKGGRLEASISLPGRGDIQGFWPGFWAMGNLGRPGYPATTDGTWPYSYW…
Px_00g028030	UDP-glucose:glycoprotein glucosyltransferase	2.4.1.-	GT24	KRE5	MKWDNLPLGLTGSLFCIIPYILVHAGPSINVELKTAFPSAPYLIELLETAAEENATSYFPLLDRIADGYFSSLSTEKELYEQFLRVLQDDGHISDPESLSLYQLALSIRSSAPRIEAHYQYYDTAAGTSIISEQGINCTAWALLENKQYCSPSLEKSQGTIDAGFNAQELQFDRVLGNRSAPISILYIDPTSPIFGQFHKKLAQTAREGKLSYRVRYKRSLSKSPDSLTIPGWGVELALKKTDYIVIDDRENHETTISSPASEAEFKLDEDELDDLKPLSTSEVSSLAIKTSSFIMQSESPFDTLVKLTQDFPKYSGALVSHNITDEFIQEYNHNRAQFVPDGRNIMWINGLQLLERQIEVLDLIDIMRKERKLIDGVRKFGLSAPDVLRLLSHSKLAT…
Px_00g047860	Trehalose-6-phosphate synthase/phosphatase complex	2.4.1.15, 2.4.1.347	GT20	TPS1	MSSTSQDQRLPGRLLLVSNRLPITIKRSEDGSYAFTMSSGGLVTGLSGLAKTTTFQWYGWPGLEVPKAEAGPLVKQLSESYGAVPVFIDDELADKHYNGFSNSILWPLFHYHPGEITFDESSWRAYKEVNRLFVKTIAKDLQDGDLIWVHDYHLMLLPEMLHEEIRESKLNVKIGFFLHTPFPSREIYRILPVRKEILHGVLHCDLIGFHTYDYARHFLSSCSGILEKPTTPNGLEYLGKNITVAAFPIGIDPEKFVEGLKKKSVQDRIAVLERKFEGVKLIVGVDRLDYIKGVPQKLHALEIFLTEHPEWIGKIVLVQVAIPSRQDVEEYQNLRTVVNELVGRINGKFGTIEFMPIHFLHQSVSFDELAALYAVSDACLVSSTRDGMNLVSYEYIATQ…
Px_00g084550	Regulatory subunit of trehalose-6-phosphate synthase/phosphatase complex	2.4.1.15, 2.4.1.347, 3.1.3.12	GT20	TPS3	MTVFVVSLFLPDTIHFTLLSSQSHLDQSEHASRSRPENTVRPSLFTQAQDETPPPTPVIQTPQDSERRLSQDPDLGAPLNFSSQSKATPNQSLYPVWGPNTKLNQPQSRASSPPPACLLNYNKGNVRKLSSLGSLGKVNTHQSQLGPNEIHDRDFALADWTVVPTDLGNGGLRNAVQAAVRNGKLNDKLWLGTLGMPTDALEGTEKKEEIKHKLATEYDSLTVFCKDSDFNGHYTHYSKQILWPVFHYQIPDNPKSKAYEDHSWVYYVKVNQAFADKVVENWKRGDVIWIHDYHLLLVPRMIRQQLPDAKIGFFLHVAFPSSEVFRCLAVRKELLEGMLGANLIGFQIHQYARHFLQTCSRLLCVEAVNEGIQLEDRFVAVMNLAIGIDPVALDMNRED…
Px_00g150850	α,α-trehalase	3.2.1.28	GH37	NTH1	MSNKSIPKPMAESPFAASHIYYGQYTHDSSKSNRPRAYSTAYQSANIDNDNLNPRVRRASHDDVSSSHRRFLLNVPRTIKLLQDQEDTDLNMQITIEDNGPKSVNLGTLNSDGYRTREIRGTYMISNLLQELCLARDHGRSHIYLHEARLNENPVNRLARFIREEFWKNLTRVIDESAIDIAGRDPKDWTDNPRPRIYVPVGVPEQYEYYKQVSKHRPELNLDVCQLPAIITPEHVRDLNDKPGLLAVDMEWTNDPKTGKSVLKGVPFVVPGGRFNEFYGWDSYMESLGLIVCDQTHLAKAMVKNFVFSIKHYGKILNATRSYYLCRSQPPFLTDMTLRVYEKIQHEEGALEFLRQGISAAIKEYYTVWTSEPRLDQKSGLSRYRPEGLGIPPETEASH…
Px_00g154180	Trehalose-phosphatase	2.4.1.15, 3.1.3.12	GT20	-	MGVPGMLESEPSASPSSQTSNTRVLGSNGGQPDLAATKVPENLPEDLKTAHHLPNGTSLGGSKNVESFDAQDPCADNAKLGLSGSVISATFCIPYSPKYTKRADWVLEPRRGTSALFDSFAHLSTTTNPWNHTLVGWTGEIEALNVSTPPQSPLTSARPRYSHLHTSSAPIPVDGSTIPPTPTHAEGLWLSKNDQKTLERQLSHNKTCRMVPVWLHDETENFANEVCLKDQARWRRFAEHNLHTLFHYKQNEPTDGRAETKSWADYVLMNQKFADRILELYKPGDIVMIHDYHLLLLPSMLRRRIPHVYNSFFLHIPFPSSEFLRCLPRRKEILEGVLGANLIGLQSPSYARHFASCCTRILGLSSDATGIDVNGAKANIGSFPIGIDAAAVEKNAFSD…
Galactose (Gal)
Px_00g098030	Galactosyltransferase	-	GT34	MNN10	MSFSRNNSPKSKGGWSNSGHDSVYWNHSTRNRSSDNFHPINSNAVPSWDSSTARNESVGRYPQLSTSNQGYISRLYRKLSYYLSSSDVRSGKIYNKKEKLRRGQWSTNSAGKLARLKSFLNSTSRRTRLGFLAFLGLIVLVILFYATPLHRLWRRSKSLGGGRNFVVMLAANQGGGVMEWKGPREWAIERDSVKNKKKYVSRWGYELEIVDMSTKKRYAHEWREGWERVDTIRNSMRKYPDAEWFWWLDLNTFIMEPSYSLQSHIFNHLETLTYRDINHYNPLNITHPFPANYLGEEYSNVNGDGKVSSIYLIVPQDCAGFNLGSFFIRRSSWTDRLLDIWWDPVCYEQKHMEWEHKEQDALEYLYKSQPWIRSHTAFVPQRLINSFPEGACSVAGNDT…
Px_00g034240				MNN11	MHLALPLRRSSNVLPYSNRPSRFFVLRRSRLKTIAILICTIGFFCFILTQIFGSSDRISTGKPPVVIVTVLDPSRYKDEYLDNIKENRIRYAKRYGYATFFPNINDYELEGAPNSWARVPAVRHALSKFNQSSFIWYLDHNALIMNPELSVTRDIMDPKKLDEIMIKDQPIVPPDSVIKTSTQLKGKDVDLVITQDKNGLATSSFILRTGDWGRFFLEVWFDPLYRSYNFQKAHSHALEHIVQWHPTILSKIAVVPQRTINSYENPDESSASGVYKQGDFTIEFAGCEQADKNCAKEAQPYFSIWRAEFKIL
Px_00g019840	α-galactosidase	3.2.1.22	GH27	-	MGWNNWNALECDVSEELLLETARLMVSYGLKDVGYHYVILDDCWSKGRNASNSDSLIPDPVKFPRGMATVADQLHAMDLGFGMYSDAGTYTCAGYDGSLGYEEIDAQTWAAWGVDYLKYDNCFNTGYAGTQKLSAERFGVMAKALNATGRPILYSICNWGEDAPWKWASTMANSWRVTGLHCSITNIMNKVAPIVTKSEPGGWNDLDMLEVGNGDLSDAESIAHFSMWSVAKSPLIMGNDLRTIKPRDLTVLSNPAVIVVNQDPLGRSAYRRWVDLSSPWTTAGALQLWSGNLASTTGGEFEDMVVLLINGRDEKVLFNASMSDVFVDLPKNDQNWEVRDLWTGRMHEDIAQELIKSGKKNMRYTVPGHYNATELSYEDGLAARDERLLGSIIGFAMLT…
Px_00g060690				-	MYFTGSLAIVILLATQVTSVKNGLAITPQMGWNNWNALQCDVSEELLLETARLMVSYGLKDVGYHYVILDDCWSNGRNASNNDSLIPDPVKFPRGMAAVADQLHALDLGFGMYSDAGRYTCARYEGSLGYEEIDAQTWAAWGVDYLKYDNCYSTGYAGTQKLSAERFDVMAKALNATGRPILYSICNWGEDAPWMWASTMANSWRVTGDIYAFWDRPDIQCPCDGTMAVDCRITGLHCSITNIMNKVAPIVTKSEPGGWNDLDMLEVGNGDLSDAESIAHFSMWSVVKSPLIMGNDIRTIKPRDLTILANPAVIAVNQDPLGISAYRRWVDPPSPWTTAGALQLWSGILASTTGGEFEDMVVLLINGRDEKVLFNASMSDIFVDSHKNDQKWEIRDLWV…
Px_00g046690				-	MPFGHLFDRLLKKGKAKLREALLQLESPSTVPHEHAKPPIPNSTRPPVPGASSFTPATPFPKSKIYWRPDFHPAVDIWNYFERETGDHGWGNNESQNYTQSPENSFFTPDHKLIVRAISRPHALHNRYTSARLVSEQTLQRDAGCLTAWLSVPSARGIWPAFWLLPAEPCSWPTDGEIDICEAWNGSPMNHSCLHWGHYNATDAKKHCVRETSLGPPGRAHEFSLVWEQASSGKGGKVIWYIDSRPVMRASLPKSIRPLRDFRIIINVAMGGNVCEGLLPDEGYYDFVVHELKMEDGPPGGWMKFAYDWDHTVDGSPM
Px_00g041640	GalNAc deacetylase	3.5.1.-	CBM87 + CE18	-	MLVKTIFRVLVLAFFLTPGEASVIQLQKDGNVKHPTIVLRAASIYPTRAVVDRNGQLVDANTTVNTQIVVPTVDRLAVSVSLIKSTILVLARNQASSYSAISGLNGYGIPHQVVLVPQSGITLPDLNSSATTGNYGAIFILSDVSYDYGGSIGFRSALTADQWTTIFNYQVNFGARLVRIDVSPTAEFGTNATSGGCCDNGVEQLISISNSALFPTAGLKTGAGLSTKGLWHYPAVIDNKDIAFEFAQFEATGSGSNSSTAGVINSFPGRQQMVWFIGFSTDWSATSNFLQHASIHWATRGLYLGYRRLNLNTQVDDLFLESDIYSPAGTTFQIKPSDLEQHVSWAKSVNSRLPSGSNWFIELGHNGNGNIETASNTTEICGPGPIEYPEQVDTPLEWV…
Px_00g041630	Endo-α-1,4-polygalactosaminidase	3.2.1.109	GH114	-	MFTISELISSARGYFVQRRTAKQARASTPYRTLSTSEGTTKSPPPSHRSKRFWLILGLAFFAIVIALGVGLGISSRENEINALEPLSDSGNFWQPPVGTRWQIILDGPVTVPPPNDIPVYDIDLFLANAAMIAGFHATQHQVICYFSAGSYESNRPDSNRFRAGDKGRALDGWPDEFWLNTHSQNVRNIMKARLARAAEIGCDGVDPDNVDPYDNDNGFGLTATDSVDYIHFLATEAHSHNLSIGLKNAGALVPTVVGLMQWAVNEQCVQFGECERFRPFIDAGKPVFHIEYVEAQSGVSDVSTLATTSCNEEGARGFSTVLKDLPLDAWVRNITFAATEVRHERFPRPDGEIPRRSSDGDYHGDAQPDVTMDGGGSRSEQG
Rhamnose (Rha)
Px_00g035170	dTDP-glucose 4,6-dehydratase	4.2.1.46	-	GAL102	MALKVTNSYGSTDTEKKSHGEEFYENNGVWKDAPILIGTTKFEPLPDVKNIMITGGAGFIACWLARHLALTYPHAYNIVSFDKLDYCSSLNNTRILNDKRNFNFYHGDITNPSEVVDCLQRYEIDTIFHFAAQSHVDLSFGNSYAFTHTNVFGTHVLLESAKKVGIKKFIHISTDEVYGEVKDDADDLLETSILAPTNPYAASKAAAEMLVHSYQKSFKLPVIIVRSNNVYGPHQYPEKIIPKFSLLLHRGQPVVLHGNGTPTRRYLYAGDAADAFDTILHRGHMDQIYNVGSYDEISNLDLCSKLLKHLKIPCETQEQFDKWVKHTRDRPFNDQRYAVDGTKLRQLGWEPKTTFAEGLSITVDWYKRFGEKWWGDISNVLTPFPIVAGTEIIASGESL…
Px_00g163430	UDP-4-keto-6-deoxy-D-glucose 3,5-epimerase/UDP-4-keto-L-rhamnose-reductase	1.1.1.-, 5.1.3.-	-	-	MLPKSKFLIWGGDGWIAGQLKSLLVGQGKEVHTTTVRMENREEVFAELDRYQPTHVLNAAGSTGRPNVDWCEDHKEETMRNNVIGTLNLTDCCYLRGIHITIFATGCIYSYNDEHPIGGTGFLETDKPNFAGSFYSETKVYVEEHYSNALILRLRMPVSDDLHPRNFVTKIANYEHVVDIPNSNTVLHDLLPAAILLAEHNETGVYNFTNPGVISHNEVLHLFKQYVRPDLTWKNFSLEEQSKVIKAGRSNCALDANKLVNKLKEYNFEVPEIHEAYKACFLRMVKAGLVPDIYTRKISYSGQNNIMTVVDTAYYDTLGVKTDASELEIKKAYRKLAITTHPDKNPGDEPAHEKFQAIGEAYQVLSNSDLRKQYDKYGKERALPTEGFADPAEFFGTIF…
Px_00g098950	dTDP-4-dehydrorhamnose reductase	1.1.1.133	-	-	MAIVIVTGSTGLLGRQVVKSFKLGGWKVISTGYTRVQSPETYKLDLNSKKDVQEFIINNKPQAVVHCAANRFPDKCENDPNGTLALNKIATSFLASVCAEYAIVLIYISTDYVFSGKPGESPYDTHCETNPPNFYGLTKLEGENALLSAFQTAGREGWGVILRVPVLYGYTESNKESAINVLMDSVWEAQEGEKEVQMDNWAIRYPTNTEDVARVCRDVAVKYLSVHLKSTLPSILHFSSEDRFTKYQICQLFSEIMGLPLDNLKPLTHTESQGASIQRPYDCHLCTRVLKDLGIDTSTQDFEGWWRREKRAYRK
Px_00g158620	L-rhamnono-1,4-lactonase	3.1.1.65	-	LRA2	MTERKSSHLIIDSHIHVYPSSELGSIDWFSSSSPLYRQYSLDEYTTATTAAASSLKGFIFLEVDRKHDLSPEGKENGGWESPLAEVEWAKRVALGMPREGEGHSAEHQKLCLAIIPWAPVPSGEAVLEQFLQEVRVRAGDSYPKIRGFRYLVQDRPRGVMLHEKFIEGLKWLGKNGFVFDVGVNQHKRGKWQLEEASKMIELAHDGVENKDQVKFILNHLCKPDLSICNQTDPSFIAWRTAMFKLSMNTKVYMKLSGCFSEMPNYLRAASVDSIFDALQPYLAIVLATFGPSRIMFGTDWPVCSVGVEDSWNKWRLVVERFCSLASLNHEDQAMIWSGTAIKAYGLSDLD
Px_00g003990	L-rhamnonate dehydratase	4.2.1.90	-	-	MLPGTCLIRAARPTLFLSTKSSSRMLKHPQLSYYQSLLRRNNNSRAIVSSTPTSQLRLPSNFHASKALSNRRRCSYRLFHRSIKKLREIIPQAKSKPSGFGTRLKKLSREYGWSAFGVYLALSALDFPLCYLLVRYLGADKIGEWEHSIVSNVKDLIPENIKESYRKWSNWDKHIEEQVTDNLKENGYAKVGGNKVEETEEKSKDASLATQLALAYAIHKSFIFIRVPITAALTPRIVKILRNLGWDIGRRTTKEAKKLNIAAIKSEARESKIKNKSFTKISMMSHLLLSKSAAITGATTGIGRAIALEFLRQGCNVTINHLDLPSDFLYKQTLISAAATLQEKDIQAGRLVLVAGDISKPETGKELIEIAVKEFGSLDIFISNAGVCQFAEFLESNLV…
Px_00g021880	α-L-rhamnosidase	-	-	-	MIIPLISLVALVISFTFNPLVSAAATCWRQTKCAGPSGAAFPGSWDHFNFSPSSRIVSPVSINSRNVTFISPYPTAVKFSGNGSLFVYDFEKLVAGIVKVTYSSTGTARLGIAFTESKNWTGENSDASNGSFNPDGAIFAELNATTRAEYEMPLEKLRGGFRYLSLFEETASNAVVRILDVTVEISFQPDWPNLRAYKGYFSCSDDLLTKIWYSGAYTLQTNAIPPHTGRQFPILSSSWLNDADLAHGVSGSTVYVDGAKRDRTVWPGDLGVAVPSILVSTGDWDGVRTTLNILYTSQAESGELPFAGPQINIYRSDTYHMATLIGTYEFFLWTNDLDWMKSIYESKFKKAMSFITQKIDDTNMLNVTGIEDWGRTKQGGHNTEANVLLYKVLIGGSKL…
Xylose (Xyl)
Px_00g053190	β-1,2-xylosyltransferase	-	GT90	-	MRSKRCRLVTTIILLLTLWLLYSYSAPNLRIFRNTQAAPAPSPKSKTQSSISQTIISHNLELAHPISQLVQENERKWDGVLANQSQSLSEAVAEYRRRYGISPPPHFDRWYEFAKAKDVQLIDEYDNLQQILTPFWGLKPATIRARSREAIGFDSNNFIGVLIRKGEIKKIAGGEEWQMKATADMMKGFIKYLPDMDLAFNIHDEPRVIVPYDDLKRLVSIANNVSKPAAVAVKNPINAWSEKPSDLSDGTRFEDIRRTRFNVFAHQPTWTHSRMSCSPDSPSRSIDDDPVDDNISSYATGELGFIYNHTAFSDICQSPSLGENHGFFDRPNAFNVVHDLVPVFSQSKLSSFNDILYPSPWYWCDKVPYKESTDFPWAEKINQMYWRGSTTGGFSRDGS…
Px_00g138980				-	MALLGPPRRVSGAMRYLILAAGALVLLYYLRQLALNARMNSSLLSGHVSQSYRIYGNTEEPIAKPKGPAPHPIDELIETADRAFEELLSKRSHDLKTAAAEYRKRRGRHPPPGFDQWYEFAEANRAVIVEDFFDQIYHDLAPFWGMKPSEMRKKAVTYEMTINIRNHQATAESSWFWTQIWLDLIRTIQHLLPDMDIALNAMDEPRIVVPWEEMNMYMETERRERSMPPAQEVISDYSSLKAPGKTEESTIVWEGEEIGSFWEIATRGCHPDSLARNTVVQTNFSRPPTITLEHTIPYTYKSFISNYTASTEFCHQPDLQSLHGIMIKPLSISSTREFFPMFGGSKLHTNNEILLPAPMYWNNEERFSGGHNHGPPWSQKMDKVMWRGVATGGNNQPDN…
Px_00g013740	Xylose reductase	1.1.1.307	-	xyl1	MATLSPTVKLNSGYSKPLVGFGLWKVDRETAAETVYNAIKVGYRLFDGAYDYGNEKEVGDGITRAIKDGLVKREELFIVSKLWNTFHDQDKVEPIARKQLADLQIDYFDLYIVHFPIALKWVDPEVRYPPGWYYDGKSEIQLSNATIQQTWTALEALVDKGLSRSIGVSNFQGSLILDLLRYARIRPATLQIEHHPYLVQPTLIKLAQTEGIVVTAYSSFGPQSFLELGWQKAKDTPILFENEIITSLATKYQKSPAQILLRWATQRGIAVIPKSNNPKRLAENLDVTSFDLEPQDIEKISALDRNLRFNNPTDYLNTFHIFA

## Sheet: Table S3
Table S3. Fungal species assessed for the presence of PxECM33 orthologues
Species	Ecology	Identity (%)	Accession no.
Podosphaera aphanis	Plant pathogen	89	KAI1001998.1
Blumeria hordei DH14	Plant pathogen	82	CCU83046.1
Blumeria graminis f. sp. triticale	Plant pathogen	82	CAD6506566.1
Blumeria graminis f. sp. tritici 96224	Plant pathogen	82	EPQ67746.1
Golovinomyces magnicellulatus	Plant pathogen	80	TQS37646.1
Golovinomyces cichoracearum	Plant pathogen	82	RKF76066.1
Erysiphe pulchra	Plant pathogen	76	POS83809.1
Erysiphe necator	Plant pathogen	80	KAI6248047.1
Erysiphe neolycopersici	Plant pathogen	81	RKF63751.1
Mollisia scopiformis	Saprophytic	70	XP_018066468.1
Phialocephala subalpina	Endophytic/endomycorrhizal	69	CZR59631.1
Acephala macrosclerotiorum	Saprophytic	68	KAF8862323.1
Hymenoscyphus varicosporioides	Saprophytic	65	KAH8685522.1
Rhexocercosporidium sp MPI-PUUGE-AT-0058	Saprophytic	61	KAH7356686.1
Halenospora varia	Saprophytic	65	KAH6674605.1
Coleophoma crateriformis	Saprophytic	62	RDW91400.1
Cadophora malorum	Saprophytic	61	KAG4414908.1
Cadophora sp DSE1049	Saprophytic	61	PVH84413.1
Cadophora sp M221	Saprophytic	59	KAG4427233.1
Botrytis galanthina	Plant pathogen	61	THV50678.1
Sclerotinia borealis F-4128	Plant pathogen	61	ESZ97539.1
Diplocarpon mali	Plant pathogen	60	KAI6710287.1
Botryotinia globosa	Plant pathogen	60	KAF7894886.1
Monilinia fruticola	Plant pathogen	65	KAG4029396.1
Ciborinia camelliae	Plant pathogen	60	KAI9642959.1
Botrytis porri	Plant pathogen	61	XP_0388770174.1
Cadophora gregata	Plant pathogen	59	XP_058353112.1
Hymenoscyphus albidus	Saprophytic	61	CAG8982833.1
Rhynchosporium secalis	Plant pathogen	56	CZT44181.1
Coleophoma cylindrospora	Saprophytic	63	RDW60873.1
Botrytis deweyae	Plant pathogen	60	XP_038807043.1
Diplocarpon rosae	Plant pathogen	60	PBP21697.1
Botryotinia convoluta	Plant pathogen	60	TGO52611.1
Cudoniella acicularis	Saprophytic	58	KAF4625246.1
Rhynchosporium commune	Plant pathogen	56	CZT08727.1
Botrytis porri	Plant pathogen	61	TGO81985.1
Botrytis aclada	Plant pathogen	60	KAF7946708.1
Monilinia vaccinii-corymbosi	Plant pathogen	59	QSZ31673.1
Diplocarpon rosae	Plant pathogen	59	KAK2625029.1
Botrytis sinoallii	Plant pathogen	60	XP_038753094.1
Rhynchosporium agropyri	Plant pathogen	56	CZS98681.1
Hymenoscyphus fraxineus	Plant pathogen	60	CAG8951543.1
Stromatinia cepivora	Plant pathogen	60	KAF7858616.1
Botrytis cinerea B05.10	Plant pathogen	59	XP_024548154.1
Botrytis fragariae	Plant pathogen	60	XP_037188370.1
Botrytis hyacinthi	Plant pathogen	59	TGO38667.1
Botrytis byssoidea	Plant pathogen	59	XP_038731815.1
Botrytis paeoniae	Plant pathogen	60	TGO27493.1
Botryotinia calthae	Plant pathogen	60	TEY82595.1
Botrytis tulipae	Plant pathogen	59	TGO09426.1
Botrytis elliptica	Plant pathogen	58	KAF7911794.1
Sclerotinia nivalis	Plant pathogen	58	KAJ8059901.1
Drepanopeziza brunnea f. sp ‘multigermtubi’ MB_m1	Plant pathogen	57	EKD13851.1
Botryotinia narcissicola	Plant pathogen	58	TGO57468.1
Amylocarpus encephaloides	Saprophytic	60	KAG9235043.1
Drepanopeziza brunnea f. sp ‘multigermtubi’	Plant pathogen	57	XP_007295941.2
Monilinia laxa	Plant pathogen	65	KAB8301112.1
Monilinia laxa	Plant pathogen	65	KAB8301113.1
Drepanopeziza brunnea f. sp ‘monogermtubi’	Plant pathogen	58	KAI9048724.1
Scytalidium sp. 3C	Saprophytic	58	RQM05511.1
Botrytis cinerea	Plant pathogen	59	KAK6605099.1
Xylogone sp. PMI_703	Saprophytic	55	KAH8821140.1
Mollisia scopiformis	Saprophytic	62	XP_018068682.1
Sclerotinia trifoliorum	Plant pathogen	60	CAD6450827.1
Sclerotinia sclerotiorum 1980 UF-70	Plant pathogen	64	XP_001588126.1
Venustampulla echinocandica	Saprophytic	57	XP_031870464.1
Rutstroemia sp. NJR-2017a BBW	Saprophytic	59	PQE27532.1
Amorphotheca resinae ATCC 22711	Saprophytic	56	XP_024724660.1
Sclerotinia sclerotiorum 1980 UF-70	Plant pathogen	64	APA12389.1
Glarea lozoyensis	Saprophytic	54	XP_008076136.1
Scytalidium lignicola	Saprophytic	54	RFU27923.1
Glarea lozoyensis 74030	Saprophytic	55	EHK99164.1
Rutstroemia sp. NJR-2017a WRK4	Saprophytic	59	PQE13256.1
Hyphodiscus hymeniophilus	Saprophytic	56	KAG0651942.1
Lanchnellula occidentalis	Saprophytic	54	TVY50006.1
Lanchnellula arida	Saprophytic	56	TVY20192.1
Hyaloscypha variabilis F	Saprophytic	53	PMD43986.1
Bisporella sp. PMI_857	Saprophytic	52	KAH8602169.1
Hyaloscypha finlandica	Saprophytic	52	KAH8602169.1
Lanchnellula cervina	Saprophytic	54	TVY59210.1
Lanchnellula hialina	Saprophytic	54	XP_031009305.1
Oidiodendron maius Zn	Saprophytic	52	KIM92584.1
Hyaloscypha bicolor E	Saprophytic	52	XP_024733619.1
Leptodontidium sp. MPI-SDFR-AT-0119	Saprophytic	53	KAH6719881.1
Stipitocalara longipes BDJ	Saprophytic	52	KAE9377743.1
Leptodontidium sp. 2 PMI_412	Saprophytic	51	KAH9222797.1
Chlorociboria aeruginascens	Saprophytic	56	TAQ91499.1
Bombardia bombarda	Saprophytic	45	KAK0635910.1
Xylona heveae TC161	Saprophytic	46	XP_018191228.1
Acidomyces sp. ‘richmondensis’	Saprophytic	49	KXL44636.1
Pycnora praestabilis	Saprophytic	49	KAI9811654.1
Acidomyces richmondensis BFW	Saprophytic	49	KYG45060.1
Hyaloscypha hepaticicola	Saprophytic	60	PMD27190.1
Pseudogymnoascus sp. VKM F-3775	Saprophytic	46	KFY17661.1
